# Supplementary material for: Listening to two-talker conversations in quiet settings: the role of listeners’ cognitive processing capabilities for memory and listening effort
Source: Sci Rep. 2024 Oct 1;14:22764. doi: 10.1038/s41598-024-74085-1 (PMC11445257; doi:10.1038/s41598-024-74085-1)
Supplement: Supplementary file 1 — Supplementary Information 1. [file 41598_2024_74085_MOESM1_ESM.zip]

Archive with 3 entries (2 files):
- data/
- data/listening-effort_vibrotactile-task.xlsx
- data/memory_listening-task.xlsx
