# Supplementary material for: Listening to two-talker conversations in quiet settings: the role of listeners’ cognitive processing capabilities for memory and listening effort
Source: Sci Rep. 2024 Oct 1;14:22764. doi: 10.1038/s41598-024-74085-1 (PMC11445257; doi:10.1038/s41598-024-74085-1)
Supplement: Supplementary file 1 — Supplementary Information 1. [file 41598_2024_74085_MOESM1_ESM.zip › data/listening-effort_vibrotactile-task.xlsx]

## Sheet: Sheet 1
VPnum	age	block	direction	text	vibrationtype	performance	rt	attention	processingspeed	workingmemory
1	27	1	1	text27.csv	1	1	1046	455.406	53.9075	63
1	27	1	1	text27.csv	0	1	1499	455.406	53.9075	63
1	27	1	1	text27.csv	1	1	980	455.406	53.9075	63
1	27	1	1	text27.csv	1	1	1304	455.406	53.9075	63
1	27	1	1	text27.csv	1	1	602	455.406	53.9075	63
1	27	1	1	text27.csv	1	1	1001	455.406	53.9075	63
1	27	1	1	text27.csv	1	1	1328	455.406	53.9075	63
1	27	1	1	text27.csv	1	1	1116	455.406	53.9075	63
1	27	1	1	text27.csv	0	1	639	455.406	53.9075	63
1	27	1	1	text27.csv	0	1	1090	455.406	53.9075	63
1	27	1	1	text27.csv	1	1	503	455.406	53.9075	63
1	27	1	1	text27.csv	0	1	1173	455.406	53.9075	63
1	27	1	1	text27.csv	1	1	687	455.406	53.9075	63
1	27	1	1	text27.csv	1	1	1449	455.406	53.9075	63
1	27	1	1	text22.csv	0	1	1951	455.406	53.9075	63
1	27	1	1	text22.csv	1	1	672	455.406	53.9075	63
1	27	1	1	text22.csv	1	1	1160	455.406	53.9075	63
1	27	1	1	text22.csv	1	1	1326	455.406	53.9075	63
1	27	1	1	text22.csv	1	1	796	455.406	53.9075	63
1	27	1	1	text22.csv	1	1	697	455.406	53.9075	63
1	27	1	1	text22.csv	0	1	1098	455.406	53.9075	63
1	27	1	1	text22.csv	1	1	1436	455.406	53.9075	63
1	27	1	1	text22.csv	0	1	679	455.406	53.9075	63
1	27	1	1	text22.csv	1	1	743	455.406	53.9075	63
1	27	1	1	text22.csv	1	1	692	455.406	53.9075	63
1	27	1	1	text22.csv	0	1	830	455.406	53.9075	63
1	27	1	1	text22.csv	1	1	1230	455.406	53.9075	63
1	27	1	1	text22.csv	1	1	2010	455.406	53.9075	63
1	27	1	1	text22.csv	0	1	544	455.406	53.9075	63
1	27	1	1	text30.csv	0	1	942	455.406	53.9075	63
1	27	1	1	text30.csv	1	1	704	455.406	53.9075	63
1	27	1	1	text30.csv	1	1	838	455.406	53.9075	63
1	27	1	1	text30.csv	1	1	1010	455.406	53.9075	63
1	27	1	1	text30.csv	1	1	608	455.406	53.9075	63
1	27	1	1	text30.csv	1	1	556	455.406	53.9075	63
1	27	1	1	text30.csv	0	1	1258	455.406	53.9075	63
1	27	1	1	text30.csv	0	1	1094	455.406	53.9075	63
1	27	1	1	text30.csv	1	1	1758	455.406	53.9075	63
1	27	1	1	text30.csv	1	1	632	455.406	53.9075	63
1	27	1	1	text30.csv	1	1	1782	455.406	53.9075	63
1	27	1	1	text30.csv	0	1	822	455.406	53.9075	63
1	27	1	1	text30.csv	0	1	881	455.406	53.9075	63
1	27	1	1	text30.csv	1	1	1576	455.406	53.9075	63
1	27	1	1	text30.csv	0	1	377	455.406	53.9075	63
1	27	1	1	text30.csv	1	1	1236	455.406	53.9075	63
1	27	1	1	text30.csv	0	1	1489	455.406	53.9075	63
1	27	1	1	text26.csv	1	1	1036	455.406	53.9075	63
1	27	1	1	text26.csv	1	1	1006	455.406	53.9075	63
1	27	1	1	text26.csv	1	1	1537	455.406	53.9075	63
1	27	1	1	text26.csv	0	1	562	455.406	53.9075	63
1	27	1	1	text26.csv	1	1	557	455.406	53.9075	63
1	27	1	1	text26.csv	1	1	1148	455.406	53.9075	63
1	27	1	1	text26.csv	0	1	1084	455.406	53.9075	63
1	27	1	1	text26.csv	0	1	451	455.406	53.9075	63
1	27	1	1	text26.csv	0	1	1476	455.406	53.9075	63
1	27	1	1	text26.csv	1	1	837	455.406	53.9075	63
1	27	1	1	text26.csv	0	1	674	455.406	53.9075	63
1	27	1	1	text26.csv	0	1	1992	455.406	53.9075	63
1	27	1	1	text26.csv	0	1	606	455.406	53.9075	63
1	27	1	1	text26.csv	0	1	1544	455.406	53.9075	63
1	27	1	1	text26.csv	0	1	556	455.406	53.9075	63
1	27	1	1	text26.csv	1	1	1092	455.406	53.9075	63
1	27	1	1	text26.csv	1	1	700	455.406	53.9075	63
1	27	1	1	text34.csv	0	1	934	455.406	53.9075	63
1	27	1	1	text34.csv	0	1	742	455.406	53.9075	63
1	27	1	1	text34.csv	0	1	1656	455.406	53.9075	63
1	27	1	1	text34.csv	0	1	534	455.406	53.9075	63
1	27	1	1	text34.csv	1	1	1269	455.406	53.9075	63
1	27	1	1	text34.csv	0	1	834	455.406	53.9075	63
1	27	1	1	text34.csv	1	1	1509	455.406	53.9075	63
1	27	1	1	text34.csv	1	1	537	455.406	53.9075	63
1	27	1	1	text34.csv	1	1	1590	455.406	53.9075	63
1	27	1	1	text34.csv	1	1	1798	455.406	53.9075	63
1	27	1	1	text34.csv	0	1	1380	455.406	53.9075	63
1	27	1	1	text34.csv	1	1	1200	455.406	53.9075	63
1	27	1	1	text34.csv	0	1	446	455.406	53.9075	63
1	27	1	1	text34.csv	1	1	993	455.406	53.9075	63
1	27	1	0	text33.csv	1	1	984	455.406	53.9075	63
1	27	1	0	text33.csv	1	1	819	455.406	53.9075	63
1	27	1	0	text33.csv	1	1	1214	455.406	53.9075	63
1	27	1	0	text33.csv	1	1	1300	455.406	53.9075	63
1	27	1	0	text33.csv	1	1	436	455.406	53.9075	63
1	27	1	0	text33.csv	1	1	740	455.406	53.9075	63
1	27	1	0	text33.csv	1	1	1151	455.406	53.9075	63
1	27	1	0	text33.csv	1	1	1154	455.406	53.9075	63
1	27	1	0	text33.csv	1	1	605	455.406	53.9075	63
1	27	1	0	text33.csv	1	1	632	455.406	53.9075	63
1	27	1	0	text33.csv	0	1	540	455.406	53.9075	63
1	27	1	0	text33.csv	0	1	678	455.406	53.9075	63
1	27	1	0	text33.csv	0	1	825	455.406	53.9075	63
1	27	1	0	text32.csv	0	1	1167	455.406	53.9075	63
1	27	1	0	text32.csv	0	1	1191	455.406	53.9075	63
1	27	1	0	text32.csv	1	1	957	455.406	53.9075	63
1	27	1	0	text32.csv	0	1	665	455.406	53.9075	63
1	27	1	0	text32.csv	0	1	779	455.406	53.9075	63
1	27	1	0	text32.csv	1	1	1455	455.406	53.9075	63
1	27	1	0	text32.csv	1	1	1572	455.406	53.9075	63
1	27	1	0	text32.csv	0	1	778	455.406	53.9075	63
1	27	1	0	text25.csv	0	1	460	455.406	53.9075	63
1	27	1	0	text25.csv	1	1	782	455.406	53.9075	63
1	27	1	0	text25.csv	1	1	1430	455.406	53.9075	63
1	27	1	0	text25.csv	0	1	542	455.406	53.9075	63
1	27	1	0	text25.csv	1	1	526	455.406	53.9075	63
1	27	1	0	text25.csv	1	1	552	455.406	53.9075	63
1	27	1	0	text25.csv	1	1	1466	455.406	53.9075	63
1	27	1	0	text25.csv	1	1	553	455.406	53.9075	63
1	27	1	0	text25.csv	1	1	810	455.406	53.9075	63
1	27	1	0	text25.csv	1	1	1654	455.406	53.9075	63
1	27	1	0	text25.csv	1	1	1012	455.406	53.9075	63
1	27	1	0	text25.csv	0	1	550	455.406	53.9075	63
1	27	1	0	text25.csv	1	1	626	455.406	53.9075	63
1	27	1	0	text25.csv	0	1	872	455.406	53.9075	63
1	27	1	0	text25.csv	1	1	1256	455.406	53.9075	63
1	27	1	0	text28.csv	1	1	638	455.406	53.9075	63
1	27	1	0	text28.csv	1	1	459	455.406	53.9075	63
1	27	1	0	text28.csv	1	1	752	455.406	53.9075	63
1	27	1	0	text28.csv	0	1	1339	455.406	53.9075	63
1	27	1	0	text28.csv	1	1	1769	455.406	53.9075	63
1	27	1	0	text28.csv	0	1	495	455.406	53.9075	63
1	27	1	0	text28.csv	1	1	1154	455.406	53.9075	63
1	27	1	0	text28.csv	0	1	916	455.406	53.9075	63
1	27	1	0	text28.csv	1	1	939	455.406	53.9075	63
1	27	1	0	text28.csv	1	1	1624	455.406	53.9075	63
1	27	1	0	text28.csv	1	1	1484	455.406	53.9075	63
1	27	1	0	text28.csv	0	1	759	455.406	53.9075	63
1	27	1	0	text28.csv	1	1	1297	455.406	53.9075	63
1	27	1	0	text28.csv	0	1	490	455.406	53.9075	63
1	27	1	0	text28.csv	0	1	562	455.406	53.9075	63
1	27	1	0	text28.csv	1	1	804	455.406	53.9075	63
1	27	1	0	text31.csv	0	1	816	455.406	53.9075	63
1	27	1	0	text31.csv	0	1	576	455.406	53.9075	63
1	27	1	0	text31.csv	1	1	883	455.406	53.9075	63
1	27	1	0	text31.csv	1	1	511	455.406	53.9075	63
1	27	1	0	text31.csv	1	1	1511	455.406	53.9075	63
1	27	1	0	text31.csv	1	1	1446	455.406	53.9075	63
1	27	1	0	text31.csv	1	1	629	455.406	53.9075	63
1	27	1	0	text31.csv	0	1	887	455.406	53.9075	63
1	27	1	0	text31.csv	1	1	716	455.406	53.9075	63
1	27	1	0	text31.csv	0	1	1458	455.406	53.9075	63
1	27	1	0	text31.csv	1	1	847	455.406	53.9075	63
1	27	1	0	text31.csv	1	1	884	455.406	53.9075	63
1	27	1	0	text31.csv	0	1	1302	455.406	53.9075	63
1	27	1	0	text31.csv	1	1	692	455.406	53.9075	63
1	27	1	0	text31.csv	1	1	1382	455.406	53.9075	63
1	27	1	0	text31.csv	1	1	416	455.406	53.9075	63
1	27	1	0	text31.csv	0	1	613	455.406	53.9075	63
1	27	1	0	text31.csv	0	1	519	455.406	53.9075	63
1	27	1	0	text31.csv	0	1	681	455.406	53.9075	63
1	27	1	1	text27.csv	0	0	1133	455.406	53.9075	63
1	27	1	1	text22.csv	0	0	1034	455.406	53.9075	63
1	27	1	1	text22.csv	1	0	1497	455.406	53.9075	63
1	27	1	1	text22.csv	1	0	1130	455.406	53.9075	63
1	27	1	1	text22.csv	0	0	1379	455.406	53.9075	63
1	27	1	1	text30.csv	0	0	1205	455.406	53.9075	63
1	27	1	1	text30.csv	1	0	1542	455.406	53.9075	63
1	27	1	1	text26.csv	1	0	1980	455.406	53.9075	63
1	27	1	1	text34.csv	0	0	1176	455.406	53.9075	63
1	27	1	1	text34.csv	0	0	1469	455.406	53.9075	63
1	27	1	1	text34.csv	0	0	1504	455.406	53.9075	63
1	27	1	0	text33.csv	0	0	1258	455.406	53.9075	63
1	27	1	0	text33.csv	0	0	736	455.406	53.9075	63
1	27	1	0	text33.csv	0	0	1350	455.406	53.9075	63
1	27	1	0	text33.csv	0	0	1919	455.406	53.9075	63
1	27	1	0	text32.csv	0	0	1089	455.406	53.9075	63
1	27	1	0	text32.csv	0	0	974	455.406	53.9075	63
1	27	1	0	text32.csv	0	0	1293	455.406	53.9075	63
1	27	1	0	text32.csv	0	0	809	455.406	53.9075	63
1	27	1	0	text32.csv	0	0	754	455.406	53.9075	63
1	27	1	0	text32.csv	0	0	562	455.406	53.9075	63
1	27	1	0	text32.csv	0	0	470	455.406	53.9075	63
1	27	1	0	text32.csv	0	0	800	455.406	53.9075	63
1	27	1	0	text25.csv	0	0	880	455.406	53.9075	63
1	27	1	0	text25.csv	0	0	1598	455.406	53.9075	63
1	27	1	0	text25.csv	0	0	1299	455.406	53.9075	63
1	27	1	0	text25.csv	0	0	1747	455.406	53.9075	63
1	27	1	0	text28.csv	0	0	1230	455.406	53.9075	63
1	27	1	0	text28.csv	0	0	1645	455.406	53.9075	63
1	27	1	0	text31.csv	0	0	540	455.406	53.9075	63
1	27	1	1	text27.csv	0	0		455.406	53.9075	63
1	27	1	1	text27.csv	0	0		455.406	53.9075	63
1	27	1	1	text27.csv	0	0		455.406	53.9075	63
1	27	1	1	text27.csv	0	0		455.406	53.9075	63
1	27	1	1	text27.csv	0	0		455.406	53.9075	63
1	27	1	1	text22.csv	0	0		455.406	53.9075	63
1	27	1	1	text30.csv	0	0		455.406	53.9075	63
1	27	1	1	text26.csv	1	0		455.406	53.9075	63
1	27	1	1	text26.csv	0	0		455.406	53.9075	63
1	27	1	1	text34.csv	0	0		455.406	53.9075	63
1	27	1	1	text34.csv	0	0		455.406	53.9075	63
1	27	1	0	text33.csv	1	0		455.406	53.9075	63
1	27	1	0	text33.csv	1	0		455.406	53.9075	63
1	27	1	0	text33.csv	1	0		455.406	53.9075	63
1	27	1	0	text33.csv	1	0		455.406	53.9075	63
1	27	1	0	text32.csv	0	0		455.406	53.9075	63
1	27	1	0	text32.csv	0	0		455.406	53.9075	63
1	27	1	0	text32.csv	0	0		455.406	53.9075	63
1	27	1	0	text32.csv	1	0		455.406	53.9075	63
1	27	1	0	text25.csv	0	0		455.406	53.9075	63
1	27	1	0	text28.csv	0	0		455.406	53.9075	63
1	27	1	0	text28.csv	1	0		455.406	53.9075	63
1	27	1	0	text31.csv	1	0		455.406	53.9075	63
1	27	1	0	text31.csv	1	0		455.406	53.9075	63
10	20	1	0	text31.csv	1	1	530	474.338	42.885	33
10	20	1	0	text31.csv	0	1	719	474.338	42.885	33
10	20	1	0	text31.csv	0	1	545	474.338	42.885	33
10	20	1	0	text31.csv	0	1	727	474.338	42.885	33
10	20	1	0	text31.csv	0	1	1059	474.338	42.885	33
10	20	1	0	text31.csv	0	1	760	474.338	42.885	33
10	20	1	0	text31.csv	0	1	727	474.338	42.885	33
10	20	1	0	text31.csv	1	1	648	474.338	42.885	33
10	20	1	0	text31.csv	1	1	698	474.338	42.885	33
10	20	1	0	text31.csv	0	1	1159	474.338	42.885	33
10	20	1	0	text31.csv	1	1	584	474.338	42.885	33
10	20	1	0	text31.csv	0	1	625	474.338	42.885	33
10	20	1	0	text31.csv	0	1	534	474.338	42.885	33
10	20	1	0	text31.csv	1	1	850	474.338	42.885	33
10	20	1	0	text31.csv	0	1	568	474.338	42.885	33
10	20	1	0	text31.csv	1	1	647	474.338	42.885	33
10	20	1	0	text31.csv	0	1	480	474.338	42.885	33
10	20	1	0	text31.csv	1	1	573	474.338	42.885	33
10	20	1	0	text31.csv	1	1	694	474.338	42.885	33
10	20	1	0	text31.csv	1	1	650	474.338	42.885	33
10	20	1	0	text31.csv	0	1	427	474.338	42.885	33
10	20	1	0	text22.csv	0	1	616	474.338	42.885	33
10	20	1	0	text22.csv	1	1	583	474.338	42.885	33
10	20	1	0	text22.csv	0	1	528	474.338	42.885	33
10	20	1	0	text22.csv	1	1	621	474.338	42.885	33
10	20	1	0	text22.csv	0	1	545	474.338	42.885	33
10	20	1	0	text22.csv	0	1	617	474.338	42.885	33
10	20	1	0	text22.csv	0	1	1105	474.338	42.885	33
10	20	1	0	text22.csv	0	1	658	474.338	42.885	33
10	20	1	0	text22.csv	1	1	607	474.338	42.885	33
10	20	1	0	text22.csv	0	1	609	474.338	42.885	33
10	20	1	0	text22.csv	1	1	693	474.338	42.885	33
10	20	1	0	text22.csv	0	1	750	474.338	42.885	33
10	20	1	0	text22.csv	1	1	561	474.338	42.885	33
10	20	1	0	text22.csv	1	1	752	474.338	42.885	33
10	20	1	0	text22.csv	0	1	438	474.338	42.885	33
10	20	1	0	text22.csv	1	1	1156	474.338	42.885	33
10	20	1	0	text22.csv	0	1	622	474.338	42.885	33
10	20	1	0	text22.csv	0	1	900	474.338	42.885	33
10	20	1	0	text32.csv	1	1	544	474.338	42.885	33
10	20	1	0	text32.csv	0	1	445	474.338	42.885	33
10	20	1	0	text32.csv	0	1	887	474.338	42.885	33
10	20	1	0	text32.csv	0	1	871	474.338	42.885	33
10	20	1	0	text32.csv	1	1	522	474.338	42.885	33
10	20	1	0	text32.csv	0	1	620	474.338	42.885	33
10	20	1	0	text32.csv	1	1	606	474.338	42.885	33
10	20	1	0	text32.csv	1	1	633	474.338	42.885	33
10	20	1	0	text32.csv	1	1	844	474.338	42.885	33
10	20	1	0	text32.csv	1	1	744	474.338	42.885	33
10	20	1	0	text32.csv	1	1	614	474.338	42.885	33
10	20	1	0	text32.csv	0	1	455	474.338	42.885	33
10	20	1	0	text32.csv	1	1	793	474.338	42.885	33
10	20	1	0	text32.csv	1	1	1212	474.338	42.885	33
10	20	1	0	text32.csv	0	1	474	474.338	42.885	33
10	20	1	0	text32.csv	1	1	508	474.338	42.885	33
10	20	1	0	text32.csv	0	1	521	474.338	42.885	33
10	20	1	0	text32.csv	1	1	606	474.338	42.885	33
10	20	1	0	text32.csv	1	1	854	474.338	42.885	33
10	20	1	0	text34.csv	1	1	537	474.338	42.885	33
10	20	1	0	text34.csv	0	1	594	474.338	42.885	33
10	20	1	0	text34.csv	0	1	606	474.338	42.885	33
10	20	1	0	text34.csv	0	1	1235	474.338	42.885	33
10	20	1	0	text34.csv	0	1	540	474.338	42.885	33
10	20	1	0	text34.csv	1	1	436	474.338	42.885	33
10	20	1	0	text34.csv	0	1	610	474.338	42.885	33
10	20	1	0	text34.csv	1	1	795	474.338	42.885	33
10	20	1	0	text34.csv	0	1	511	474.338	42.885	33
10	20	1	0	text34.csv	1	1	604	474.338	42.885	33
10	20	1	0	text34.csv	0	1	802	474.338	42.885	33
10	20	1	0	text34.csv	0	1	506	474.338	42.885	33
10	20	1	0	text34.csv	1	1	769	474.338	42.885	33
10	20	1	0	text34.csv	1	1	558	474.338	42.885	33
10	20	1	0	text34.csv	1	1	685	474.338	42.885	33
10	20	1	0	text34.csv	0	1	688	474.338	42.885	33
10	20	1	0	text34.csv	0	1	466	474.338	42.885	33
10	20	1	0	text25.csv	0	1	479	474.338	42.885	33
10	20	1	0	text25.csv	1	1	559	474.338	42.885	33
10	20	1	0	text25.csv	1	1	687	474.338	42.885	33
10	20	1	0	text25.csv	1	1	586	474.338	42.885	33
10	20	1	0	text25.csv	1	1	633	474.338	42.885	33
10	20	1	0	text25.csv	1	1	637	474.338	42.885	33
10	20	1	0	text25.csv	1	1	477	474.338	42.885	33
10	20	1	0	text25.csv	0	1	674	474.338	42.885	33
10	20	1	0	text25.csv	1	1	1017	474.338	42.885	33
10	20	1	0	text25.csv	1	1	492	474.338	42.885	33
10	20	1	0	text25.csv	1	1	644	474.338	42.885	33
10	20	1	0	text25.csv	1	1	540	474.338	42.885	33
10	20	1	0	text25.csv	0	1	478	474.338	42.885	33
10	20	1	0	text25.csv	0	1	480	474.338	42.885	33
10	20	1	0	text25.csv	1	1	527	474.338	42.885	33
10	20	1	1	text26.csv	0	1	485	474.338	42.885	33
10	20	1	1	text26.csv	0	1	844	474.338	42.885	33
10	20	1	1	text26.csv	1	1	538	474.338	42.885	33
10	20	1	1	text26.csv	1	1	480	474.338	42.885	33
10	20	1	1	text26.csv	1	1	644	474.338	42.885	33
10	20	1	1	text26.csv	1	1	466	474.338	42.885	33
10	20	1	1	text26.csv	0	1	657	474.338	42.885	33
10	20	1	1	text26.csv	0	1	671	474.338	42.885	33
10	20	1	1	text26.csv	1	1	584	474.338	42.885	33
10	20	1	1	text26.csv	1	1	592	474.338	42.885	33
10	20	1	1	text26.csv	1	1	832	474.338	42.885	33
10	20	1	1	text26.csv	1	1	562	474.338	42.885	33
10	20	1	1	text26.csv	1	1	425	474.338	42.885	33
10	20	1	1	text26.csv	0	1	434	474.338	42.885	33
10	20	1	1	text26.csv	0	1	479	474.338	42.885	33
10	20	1	1	text26.csv	0	1	794	474.338	42.885	33
10	20	1	1	text26.csv	1	1	586	474.338	42.885	33
10	20	1	1	text26.csv	1	1	440	474.338	42.885	33
10	20	1	1	text19.csv	0	1	682	474.338	42.885	33
10	20	1	1	text19.csv	1	1	525	474.338	42.885	33
10	20	1	1	text19.csv	1	1	608	474.338	42.885	33
10	20	1	1	text19.csv	0	1	388	474.338	42.885	33
10	20	1	1	text19.csv	0	1	493	474.338	42.885	33
10	20	1	1	text19.csv	0	1	662	474.338	42.885	33
10	20	1	1	text19.csv	1	1	658	474.338	42.885	33
10	20	1	1	text19.csv	1	1	602	474.338	42.885	33
10	20	1	1	text19.csv	1	1	567	474.338	42.885	33
10	20	1	1	text19.csv	1	1	1073	474.338	42.885	33
10	20	1	1	text19.csv	1	1	586	474.338	42.885	33
10	20	1	1	text19.csv	0	1	393	474.338	42.885	33
10	20	1	1	text19.csv	1	1	526	474.338	42.885	33
10	20	1	1	text19.csv	1	1	609	474.338	42.885	33
10	20	1	1	text19.csv	0	1	403	474.338	42.885	33
10	20	1	1	text19.csv	1	1	566	474.338	42.885	33
10	20	1	1	text19.csv	1	1	562	474.338	42.885	33
10	20	1	1	text19.csv	1	1	668	474.338	42.885	33
10	20	1	1	text19.csv	1	1	664	474.338	42.885	33
10	20	1	1	text19.csv	1	1	518	474.338	42.885	33
10	20	1	1	text30.csv	0	1	654	474.338	42.885	33
10	20	1	1	text30.csv	0	1	606	474.338	42.885	33
10	20	1	1	text30.csv	1	1	555	474.338	42.885	33
10	20	1	1	text30.csv	1	1	543	474.338	42.885	33
10	20	1	1	text30.csv	1	1	582	474.338	42.885	33
10	20	1	1	text30.csv	0	1	699	474.338	42.885	33
10	20	1	1	text30.csv	0	1	696	474.338	42.885	33
10	20	1	1	text30.csv	0	1	569	474.338	42.885	33
10	20	1	1	text30.csv	1	1	581	474.338	42.885	33
10	20	1	1	text30.csv	0	1	690	474.338	42.885	33
10	20	1	1	text30.csv	0	1	552	474.338	42.885	33
10	20	1	1	text30.csv	0	1	486	474.338	42.885	33
10	20	1	1	text30.csv	0	1	498	474.338	42.885	33
10	20	1	1	text30.csv	0	1	671	474.338	42.885	33
10	20	1	1	text30.csv	0	1	815	474.338	42.885	33
10	20	1	1	text30.csv	1	1	390	474.338	42.885	33
10	20	1	1	text30.csv	0	1	496	474.338	42.885	33
10	20	1	1	text30.csv	0	1	677	474.338	42.885	33
10	20	1	1	text24.csv	1	1	492	474.338	42.885	33
10	20	1	1	text24.csv	0	1	364	474.338	42.885	33
10	20	1	1	text24.csv	1	1	527	474.338	42.885	33
10	20	1	1	text24.csv	0	1	520	474.338	42.885	33
10	20	1	1	text24.csv	1	1	629	474.338	42.885	33
10	20	1	1	text24.csv	1	1	637	474.338	42.885	33
10	20	1	1	text24.csv	1	1	608	474.338	42.885	33
10	20	1	1	text24.csv	0	1	669	474.338	42.885	33
10	20	1	1	text24.csv	0	1	662	474.338	42.885	33
10	20	1	1	text24.csv	1	1	612	474.338	42.885	33
10	20	1	1	text24.csv	1	1	695	474.338	42.885	33
10	20	1	1	text24.csv	1	1	766	474.338	42.885	33
10	20	1	1	text24.csv	1	1	740	474.338	42.885	33
10	20	1	1	text24.csv	0	1	592	474.338	42.885	33
10	20	1	1	text24.csv	1	1	575	474.338	42.885	33
10	20	1	1	text24.csv	0	1	847	474.338	42.885	33
10	20	1	1	text24.csv	0	1	452	474.338	42.885	33
10	20	1	1	text24.csv	0	1	545	474.338	42.885	33
10	20	1	1	text24.csv	1	1	598	474.338	42.885	33
10	20	1	1	text28.csv	1	1	409	474.338	42.885	33
10	20	1	1	text28.csv	1	1	489	474.338	42.885	33
10	20	1	1	text28.csv	0	1	557	474.338	42.885	33
10	20	1	1	text28.csv	1	1	552	474.338	42.885	33
10	20	1	1	text28.csv	0	1	631	474.338	42.885	33
10	20	1	1	text28.csv	0	1	456	474.338	42.885	33
10	20	1	1	text28.csv	0	1	537	474.338	42.885	33
10	20	1	1	text28.csv	0	1	610	474.338	42.885	33
10	20	1	1	text28.csv	1	1	532	474.338	42.885	33
10	20	1	1	text28.csv	0	1	713	474.338	42.885	33
10	20	1	1	text28.csv	1	1	534	474.338	42.885	33
10	20	1	1	text28.csv	1	1	701	474.338	42.885	33
10	20	1	1	text28.csv	0	1	586	474.338	42.885	33
10	20	1	1	text28.csv	1	1	1021	474.338	42.885	33
10	20	1	1	text28.csv	1	1	513	474.338	42.885	33
10	20	1	1	text28.csv	1	1	840	474.338	42.885	33
10	20	1	1	text28.csv	1	1	1094	474.338	42.885	33
10	20	1	1	text28.csv	0	1	526	474.338	42.885	33
10	20	1	1	text28.csv	0	1	431	474.338	42.885	33
10	20	1	1	text28.csv	1	1	565	474.338	42.885	33
10	20	1	1	text28.csv	0	1	434	474.338	42.885	33
10	20	1	0	text31.csv	1	0	682	474.338	42.885	33
10	20	1	0	text22.csv	0	0	714	474.338	42.885	33
10	20	1	0	text32.csv	0	0	808	474.338	42.885	33
10	20	1	0	text34.csv	0	0	806	474.338	42.885	33
10	20	1	0	text34.csv	0	0	701	474.338	42.885	33
10	20	1	0	text25.csv	0	0	782	474.338	42.885	33
10	20	1	0	text25.csv	1	0	762	474.338	42.885	33
10	20	1	0	text25.csv	1	0	443	474.338	42.885	33
10	20	1	0	text25.csv	1	0	494	474.338	42.885	33
10	20	1	0	text25.csv	1	0	1116	474.338	42.885	33
10	20	1	1	text26.csv	0	0	887	474.338	42.885	33
10	20	1	1	text26.csv	0	0	591	474.338	42.885	33
10	20	1	1	text30.csv	1	0	895	474.338	42.885	33
11	26	1	1	text27.csv	0	1	763	454.407	69.955	39
11	26	1	1	text27.csv	1	1	478	454.407	69.955	39
11	26	1	1	text27.csv	1	1	583	454.407	69.955	39
11	26	1	1	text27.csv	0	1	409	454.407	69.955	39
11	26	1	1	text27.csv	1	1	421	454.407	69.955	39
11	26	1	1	text27.csv	0	1	447	454.407	69.955	39
11	26	1	1	text27.csv	0	1	667	454.407	69.955	39
11	26	1	1	text27.csv	1	1	835	454.407	69.955	39
11	26	1	1	text27.csv	0	1	443	454.407	69.955	39
11	26	1	1	text27.csv	1	1	1249	454.407	69.955	39
11	26	1	1	text27.csv	0	1	566	454.407	69.955	39
11	26	1	1	text27.csv	0	1	588	454.407	69.955	39
11	26	1	1	text32.csv	1	1	695	454.407	69.955	39
11	26	1	1	text32.csv	0	1	519	454.407	69.955	39
11	26	1	1	text32.csv	1	1	849	454.407	69.955	39
11	26	1	1	text32.csv	0	1	826	454.407	69.955	39
11	26	1	1	text32.csv	0	1	440	454.407	69.955	39
11	26	1	1	text32.csv	0	1	1269	454.407	69.955	39
11	26	1	1	text32.csv	1	1	408	454.407	69.955	39
11	26	1	1	text32.csv	0	1	764	454.407	69.955	39
11	26	1	1	text32.csv	1	1	1033	454.407	69.955	39
11	26	1	1	text32.csv	0	1	1721	454.407	69.955	39
11	26	1	1	text32.csv	0	1	558	454.407	69.955	39
11	26	1	1	text32.csv	1	1	993	454.407	69.955	39
11	26	1	1	text32.csv	1	1	925	454.407	69.955	39
11	26	1	1	text32.csv	0	1	507	454.407	69.955	39
11	26	1	1	text32.csv	0	1	381	454.407	69.955	39
11	26	1	1	text32.csv	0	1	653	454.407	69.955	39
11	26	1	1	text28.csv	0	1	599	454.407	69.955	39
11	26	1	1	text28.csv	1	1	505	454.407	69.955	39
11	26	1	1	text28.csv	0	1	618	454.407	69.955	39
11	26	1	1	text28.csv	1	1	1045	454.407	69.955	39
11	26	1	1	text28.csv	0	1	1012	454.407	69.955	39
11	26	1	1	text28.csv	0	1	960	454.407	69.955	39
11	26	1	1	text28.csv	0	1	573	454.407	69.955	39
11	26	1	1	text28.csv	1	1	473	454.407	69.955	39
11	26	1	1	text28.csv	1	1	621	454.407	69.955	39
11	26	1	1	text28.csv	0	1	389	454.407	69.955	39
11	26	1	1	text28.csv	0	1	753	454.407	69.955	39
11	26	1	1	text28.csv	0	1	386	454.407	69.955	39
11	26	1	1	text28.csv	1	1	526	454.407	69.955	39
11	26	1	1	text28.csv	1	1	1246	454.407	69.955	39
11	26	1	1	text28.csv	1	1	477	454.407	69.955	39
11	26	1	1	text19.csv	0	1	739	454.407	69.955	39
11	26	1	1	text19.csv	1	1	610	454.407	69.955	39
11	26	1	1	text19.csv	0	1	1468	454.407	69.955	39
11	26	1	1	text19.csv	0	1	553	454.407	69.955	39
11	26	1	1	text19.csv	0	1	682	454.407	69.955	39
11	26	1	1	text19.csv	0	1	703	454.407	69.955	39
11	26	1	1	text19.csv	0	1	626	454.407	69.955	39
11	26	1	1	text19.csv	1	1	829	454.407	69.955	39
11	26	1	1	text19.csv	1	1	1212	454.407	69.955	39
11	26	1	1	text19.csv	1	1	372	454.407	69.955	39
11	26	1	1	text19.csv	0	1	1269	454.407	69.955	39
11	26	1	1	text19.csv	1	1	884	454.407	69.955	39
11	26	1	1	text19.csv	0	1	430	454.407	69.955	39
11	26	1	1	text19.csv	0	1	636	454.407	69.955	39
11	26	1	1	text19.csv	1	1	1208	454.407	69.955	39
11	26	1	1	text19.csv	0	1	1232	454.407	69.955	39
11	26	1	1	text34.csv	1	1	300	454.407	69.955	39
11	26	1	1	text34.csv	1	1	825	454.407	69.955	39
11	26	1	1	text34.csv	0	1	956	454.407	69.955	39
11	26	1	1	text34.csv	0	1	1552	454.407	69.955	39
11	26	1	1	text34.csv	0	1	891	454.407	69.955	39
11	26	1	1	text34.csv	1	1	595	454.407	69.955	39
11	26	1	1	text34.csv	1	1	922	454.407	69.955	39
11	26	1	1	text34.csv	0	1	1319	454.407	69.955	39
11	26	1	1	text34.csv	1	1	735	454.407	69.955	39
11	26	1	1	text34.csv	0	1	733	454.407	69.955	39
11	26	1	0	text24.csv	1	1	1251	454.407	69.955	39
11	26	1	0	text24.csv	0	1	638	454.407	69.955	39
11	26	1	0	text24.csv	1	1	689	454.407	69.955	39
11	26	1	0	text24.csv	0	1	679	454.407	69.955	39
11	26	1	0	text24.csv	1	1	1252	454.407	69.955	39
11	26	1	0	text24.csv	0	1	718	454.407	69.955	39
11	26	1	0	text24.csv	1	1	807	454.407	69.955	39
11	26	1	0	text24.csv	1	1	292	454.407	69.955	39
11	26	1	0	text24.csv	0	1	698	454.407	69.955	39
11	26	1	0	text24.csv	0	1	887	454.407	69.955	39
11	26	1	0	text24.csv	1	1	428	454.407	69.955	39
11	26	1	0	text24.csv	1	1	1587	454.407	69.955	39
11	26	1	0	text24.csv	0	1	607	454.407	69.955	39
11	26	1	0	text24.csv	1	1	1242	454.407	69.955	39
11	26	1	0	text24.csv	0	1	658	454.407	69.955	39
11	26	1	0	text24.csv	1	1	1217	454.407	69.955	39
11	26	1	0	text26.csv	1	1	737	454.407	69.955	39
11	26	1	0	text26.csv	1	1	789	454.407	69.955	39
11	26	1	0	text26.csv	1	1	931	454.407	69.955	39
11	26	1	0	text26.csv	0	1	457	454.407	69.955	39
11	26	1	0	text26.csv	0	1	781	454.407	69.955	39
11	26	1	0	text26.csv	1	1	766	454.407	69.955	39
11	26	1	0	text26.csv	0	1	610	454.407	69.955	39
11	26	1	0	text26.csv	1	1	791	454.407	69.955	39
11	26	1	0	text26.csv	0	1	462	454.407	69.955	39
11	26	1	0	text26.csv	0	1	446	454.407	69.955	39
11	26	1	0	text26.csv	1	1	997	454.407	69.955	39
11	26	1	0	text26.csv	0	1	618	454.407	69.955	39
11	26	1	0	text26.csv	0	1	634	454.407	69.955	39
11	26	1	0	text26.csv	0	1	894	454.407	69.955	39
11	26	1	0	text26.csv	0	1	532	454.407	69.955	39
11	26	1	0	text26.csv	0	1	1422	454.407	69.955	39
11	26	1	0	text26.csv	1	1	888	454.407	69.955	39
11	26	1	0	text23.csv	0	1	896	454.407	69.955	39
11	26	1	0	text23.csv	1	1	372	454.407	69.955	39
11	26	1	0	text23.csv	1	1	1134	454.407	69.955	39
11	26	1	0	text23.csv	0	1	1274	454.407	69.955	39
11	26	1	0	text23.csv	1	1	636	454.407	69.955	39
11	26	1	0	text23.csv	1	1	915	454.407	69.955	39
11	26	1	0	text23.csv	0	1	456	454.407	69.955	39
11	26	1	0	text23.csv	0	1	428	454.407	69.955	39
11	26	1	0	text23.csv	0	1	373	454.407	69.955	39
11	26	1	0	text23.csv	1	1	567	454.407	69.955	39
11	26	1	0	text23.csv	0	1	460	454.407	69.955	39
11	26	1	0	text23.csv	0	1	985	454.407	69.955	39
11	26	1	0	text23.csv	0	1	850	454.407	69.955	39
11	26	1	0	text23.csv	1	1	801	454.407	69.955	39
11	26	1	0	text23.csv	0	1	870	454.407	69.955	39
11	26	1	0	text31.csv	0	1	608	454.407	69.955	39
11	26	1	0	text31.csv	1	1	1310	454.407	69.955	39
11	26	1	0	text31.csv	0	1	350	454.407	69.955	39
11	26	1	0	text31.csv	1	1	509	454.407	69.955	39
11	26	1	0	text31.csv	1	1	1075	454.407	69.955	39
11	26	1	0	text31.csv	1	1	320	454.407	69.955	39
11	26	1	0	text31.csv	1	1	529	454.407	69.955	39
11	26	1	0	text31.csv	0	1	1013	454.407	69.955	39
11	26	1	0	text31.csv	1	1	1222	454.407	69.955	39
11	26	1	0	text31.csv	0	1	340	454.407	69.955	39
11	26	1	0	text31.csv	0	1	708	454.407	69.955	39
11	26	1	0	text31.csv	1	1	982	454.407	69.955	39
11	26	1	0	text31.csv	0	1	899	454.407	69.955	39
11	26	1	0	text31.csv	1	1	721	454.407	69.955	39
11	26	1	0	text31.csv	1	1	433	454.407	69.955	39
11	26	1	0	text31.csv	1	1	660	454.407	69.955	39
11	26	1	0	text31.csv	0	1	862	454.407	69.955	39
11	26	1	0	text33.csv	1	1	465	454.407	69.955	39
11	26	1	0	text33.csv	1	1	553	454.407	69.955	39
11	26	1	0	text33.csv	0	1	405	454.407	69.955	39
11	26	1	0	text33.csv	1	1	608	454.407	69.955	39
11	26	1	0	text33.csv	1	1	538	454.407	69.955	39
11	26	1	0	text33.csv	1	1	1083	454.407	69.955	39
11	26	1	0	text33.csv	0	1	410	454.407	69.955	39
11	26	1	0	text33.csv	1	1	880	454.407	69.955	39
11	26	1	0	text33.csv	1	1	749	454.407	69.955	39
11	26	1	0	text33.csv	1	1	863	454.407	69.955	39
11	26	1	0	text33.csv	1	1	1066	454.407	69.955	39
11	26	1	0	text33.csv	1	1	1849	454.407	69.955	39
11	26	1	0	text33.csv	0	1	295	454.407	69.955	39
11	26	1	1	text27.csv	0	0	345	454.407	69.955	39
11	26	1	1	text27.csv	1	0	792	454.407	69.955	39
11	26	1	1	text27.csv	1	0	1071	454.407	69.955	39
11	26	1	1	text27.csv	1	0	627	454.407	69.955	39
11	26	1	1	text27.csv	1	0	615	454.407	69.955	39
11	26	1	1	text27.csv	1	0	825	454.407	69.955	39
11	26	1	1	text32.csv	1	0	484	454.407	69.955	39
11	26	1	1	text32.csv	1	0	862	454.407	69.955	39
11	26	1	1	text32.csv	1	0	783	454.407	69.955	39
11	26	1	1	text32.csv	1	0	49	454.407	69.955	39
11	26	1	1	text28.csv	0	0	582	454.407	69.955	39
11	26	1	1	text28.csv	1	0	917	454.407	69.955	39
11	26	1	1	text28.csv	1	0	1267	454.407	69.955	39
11	26	1	1	text28.csv	1	0	964	454.407	69.955	39
11	26	1	1	text19.csv	0	0	848	454.407	69.955	39
11	26	1	1	text19.csv	0	0	1136	454.407	69.955	39
11	26	1	1	text19.csv	0	0	1546	454.407	69.955	39
11	26	1	1	text19.csv	1	0	1684	454.407	69.955	39
11	26	1	1	text34.csv	1	0	673	454.407	69.955	39
11	26	1	1	text34.csv	0	0	854	454.407	69.955	39
11	26	1	1	text34.csv	0	0	630	454.407	69.955	39
11	26	1	1	text34.csv	0	0	670	454.407	69.955	39
11	26	1	1	text34.csv	0	0	935	454.407	69.955	39
11	26	1	1	text34.csv	0	0	599	454.407	69.955	39
11	26	1	0	text24.csv	0	0	686	454.407	69.955	39
11	26	1	0	text24.csv	1	0	488	454.407	69.955	39
11	26	1	0	text24.csv	1	0	1390	454.407	69.955	39
11	26	1	0	text24.csv	0	0	1146	454.407	69.955	39
11	26	1	0	text26.csv	0	0	531	454.407	69.955	39
11	26	1	0	text26.csv	1	0	1573	454.407	69.955	39
11	26	1	0	text23.csv	0	0	494	454.407	69.955	39
11	26	1	0	text23.csv	0	0	490	454.407	69.955	39
11	26	1	0	text23.csv	1	0	740	454.407	69.955	39
11	26	1	0	text23.csv	0	0	528	454.407	69.955	39
11	26	1	0	text23.csv	0	0	983	454.407	69.955	39
11	26	1	0	text23.csv	1	0	1379	454.407	69.955	39
11	26	1	0	text31.csv	1	0	831	454.407	69.955	39
11	26	1	0	text31.csv	0	0	490	454.407	69.955	39
11	26	1	0	text31.csv	1	0	1233	454.407	69.955	39
11	26	1	0	text31.csv	0	0	1002	454.407	69.955	39
11	26	1	0	text31.csv	1	0	930	454.407	69.955	39
11	26	1	0	text33.csv	0	0	852	454.407	69.955	39
11	26	1	0	text33.csv	0	0	1057	454.407	69.955	39
11	26	1	0	text33.csv	1	0	563	454.407	69.955	39
11	26	1	0	text33.csv	0	0	1213	454.407	69.955	39
11	26	1	1	text27.csv	1	0		454.407	69.955	39
11	26	1	1	text27.csv	1	0		454.407	69.955	39
11	26	1	1	text28.csv	1	0		454.407	69.955	39
11	26	1	1	text28.csv	0	0		454.407	69.955	39
11	26	1	1	text34.csv	0	0		454.407	69.955	39
11	26	1	1	text34.csv	1	0		454.407	69.955	39
11	26	1	0	text26.csv	0	0		454.407	69.955	39
11	26	1	0	text26.csv	0	0		454.407	69.955	39
11	26	1	0	text33.csv	0	0		454.407	69.955	39
11	26	1	0	text33.csv	1	0		454.407	69.955	39
12	20	1	0	text23.csv	0	1	622	306.63	67.7325	44
12	20	1	0	text23.csv	0	1	747	306.63	67.7325	44
12	20	1	0	text23.csv	1	1	528	306.63	67.7325	44
12	20	1	0	text23.csv	1	1	850	306.63	67.7325	44
12	20	1	0	text23.csv	1	1	768	306.63	67.7325	44
12	20	1	0	text23.csv	0	1	467	306.63	67.7325	44
12	20	1	0	text23.csv	1	1	668	306.63	67.7325	44
12	20	1	0	text23.csv	1	1	834	306.63	67.7325	44
12	20	1	0	text23.csv	0	1	772	306.63	67.7325	44
12	20	1	0	text23.csv	0	1	858	306.63	67.7325	44
12	20	1	0	text23.csv	1	1	731	306.63	67.7325	44
12	20	1	0	text23.csv	0	1	1218	306.63	67.7325	44
12	20	1	0	text23.csv	1	1	747	306.63	67.7325	44
12	20	1	0	text23.csv	0	1	1580	306.63	67.7325	44
12	20	1	0	text23.csv	1	1	1015	306.63	67.7325	44
12	20	1	0	text23.csv	1	1	601	306.63	67.7325	44
12	20	1	0	text32.csv	0	1	730	306.63	67.7325	44
12	20	1	0	text32.csv	1	1	673	306.63	67.7325	44
12	20	1	0	text32.csv	0	1	886	306.63	67.7325	44
12	20	1	0	text32.csv	0	1	979	306.63	67.7325	44
12	20	1	0	text32.csv	0	1	788	306.63	67.7325	44
12	20	1	0	text32.csv	0	1	1849	306.63	67.7325	44
12	20	1	0	text32.csv	0	1	395	306.63	67.7325	44
12	20	1	0	text32.csv	1	1	1304	306.63	67.7325	44
12	20	1	0	text32.csv	0	1	767	306.63	67.7325	44
12	20	1	0	text32.csv	1	1	586	306.63	67.7325	44
12	20	1	0	text32.csv	1	1	665	306.63	67.7325	44
12	20	1	0	text32.csv	0	1	568	306.63	67.7325	44
12	20	1	0	text32.csv	0	1	1418	306.63	67.7325	44
12	20	1	0	text32.csv	1	1	649	306.63	67.7325	44
12	20	1	0	text32.csv	0	1	649	306.63	67.7325	44
12	20	1	0	text32.csv	0	1	409	306.63	67.7325	44
12	20	1	0	text32.csv	0	1	1314	306.63	67.7325	44
12	20	1	0	text32.csv	1	1	804	306.63	67.7325	44
12	20	1	0	text32.csv	1	1	1275	306.63	67.7325	44
12	20	1	0	text32.csv	1	1	582	306.63	67.7325	44
12	20	1	0	text34.csv	0	1	745	306.63	67.7325	44
12	20	1	0	text34.csv	0	1	518	306.63	67.7325	44
12	20	1	0	text34.csv	0	1	668	306.63	67.7325	44
12	20	1	0	text34.csv	1	1	551	306.63	67.7325	44
12	20	1	0	text34.csv	0	1	1195	306.63	67.7325	44
12	20	1	0	text34.csv	0	1	589	306.63	67.7325	44
12	20	1	0	text34.csv	0	1	1067	306.63	67.7325	44
12	20	1	0	text34.csv	1	1	535	306.63	67.7325	44
12	20	1	0	text34.csv	0	1	844	306.63	67.7325	44
12	20	1	0	text34.csv	1	1	1353	306.63	67.7325	44
12	20	1	0	text34.csv	1	1	637	306.63	67.7325	44
12	20	1	0	text34.csv	0	1	971	306.63	67.7325	44
12	20	1	0	text34.csv	1	1	484	306.63	67.7325	44
12	20	1	0	text34.csv	1	1	686	306.63	67.7325	44
12	20	1	0	text34.csv	1	1	1097	306.63	67.7325	44
12	20	1	0	text34.csv	1	1	1945	306.63	67.7325	44
12	20	1	0	text34.csv	1	1	609	306.63	67.7325	44
12	20	1	0	text34.csv	1	1	1086	306.63	67.7325	44
12	20	1	0	text34.csv	0	1	1345	306.63	67.7325	44
12	20	1	0	text25.csv	0	1	640	306.63	67.7325	44
12	20	1	0	text25.csv	0	1	831	306.63	67.7325	44
12	20	1	0	text25.csv	1	1	499	306.63	67.7325	44
12	20	1	0	text25.csv	1	1	714	306.63	67.7325	44
12	20	1	0	text25.csv	1	1	680	306.63	67.7325	44
12	20	1	0	text25.csv	0	1	613	306.63	67.7325	44
12	20	1	0	text25.csv	1	1	901	306.63	67.7325	44
12	20	1	0	text25.csv	1	1	922	306.63	67.7325	44
12	20	1	0	text25.csv	0	1	1368	306.63	67.7325	44
12	20	1	0	text25.csv	0	1	560	306.63	67.7325	44
12	20	1	0	text25.csv	0	1	552	306.63	67.7325	44
12	20	1	0	text25.csv	1	1	597	306.63	67.7325	44
12	20	1	0	text25.csv	0	1	795	306.63	67.7325	44
12	20	1	0	text25.csv	0	1	937	306.63	67.7325	44
12	20	1	0	text25.csv	0	1	629	306.63	67.7325	44
12	20	1	0	text25.csv	0	1	658	306.63	67.7325	44
12	20	1	0	text25.csv	0	1	702	306.63	67.7325	44
12	20	1	0	text30.csv	0	1	564	306.63	67.7325	44
12	20	1	0	text30.csv	1	1	633	306.63	67.7325	44
12	20	1	0	text30.csv	0	1	728	306.63	67.7325	44
12	20	1	0	text30.csv	1	1	1634	306.63	67.7325	44
12	20	1	0	text30.csv	1	1	629	306.63	67.7325	44
12	20	1	0	text30.csv	0	1	447	306.63	67.7325	44
12	20	1	0	text30.csv	0	1	1753	306.63	67.7325	44
12	20	1	0	text30.csv	0	1	1152	306.63	67.7325	44
12	20	1	0	text30.csv	0	1	1577	306.63	67.7325	44
12	20	1	0	text30.csv	0	1	462	306.63	67.7325	44
12	20	1	0	text30.csv	0	1	886	306.63	67.7325	44
12	20	1	0	text30.csv	0	1	847	306.63	67.7325	44
12	20	1	0	text30.csv	1	1	1349	306.63	67.7325	44
12	20	1	0	text30.csv	0	1	617	306.63	67.7325	44
12	20	1	0	text30.csv	0	1	675	306.63	67.7325	44
12	20	1	0	text30.csv	1	1	809	306.63	67.7325	44
12	20	1	0	text30.csv	1	1	965	306.63	67.7325	44
12	20	1	1	text29.csv	1	1	696	306.63	67.7325	44
12	20	1	1	text29.csv	0	1	545	306.63	67.7325	44
12	20	1	1	text29.csv	0	1	527	306.63	67.7325	44
12	20	1	1	text29.csv	1	1	844	306.63	67.7325	44
12	20	1	1	text29.csv	1	1	1370	306.63	67.7325	44
12	20	1	1	text29.csv	0	1	470	306.63	67.7325	44
12	20	1	1	text29.csv	0	1	673	306.63	67.7325	44
12	20	1	1	text29.csv	1	1	614	306.63	67.7325	44
12	20	1	1	text29.csv	1	1	641	306.63	67.7325	44
12	20	1	1	text29.csv	0	1	997	306.63	67.7325	44
12	20	1	1	text29.csv	0	1	1654	306.63	67.7325	44
12	20	1	1	text29.csv	0	1	375	306.63	67.7325	44
12	20	1	1	text29.csv	0	1	886	306.63	67.7325	44
12	20	1	1	text29.csv	1	1	824	306.63	67.7325	44
12	20	1	1	text29.csv	0	1	522	306.63	67.7325	44
12	20	1	1	text29.csv	1	1	684	306.63	67.7325	44
12	20	1	1	text29.csv	1	1	646	306.63	67.7325	44
12	20	1	1	text29.csv	1	1	635	306.63	67.7325	44
12	20	1	1	text29.csv	1	1	841	306.63	67.7325	44
12	20	1	1	text29.csv	0	1	1187	306.63	67.7325	44
12	20	1	1	text27.csv	1	1	774	306.63	67.7325	44
12	20	1	1	text27.csv	1	1	872	306.63	67.7325	44
12	20	1	1	text27.csv	1	1	1124	306.63	67.7325	44
12	20	1	1	text27.csv	0	1	383	306.63	67.7325	44
12	20	1	1	text27.csv	0	1	644	306.63	67.7325	44
12	20	1	1	text27.csv	0	1	585	306.63	67.7325	44
12	20	1	1	text27.csv	1	1	894	306.63	67.7325	44
12	20	1	1	text27.csv	0	1	1079	306.63	67.7325	44
12	20	1	1	text27.csv	0	1	479	306.63	67.7325	44
12	20	1	1	text27.csv	0	1	979	306.63	67.7325	44
12	20	1	1	text27.csv	0	1	997	306.63	67.7325	44
12	20	1	1	text27.csv	0	1	403	306.63	67.7325	44
12	20	1	1	text27.csv	1	1	1465	306.63	67.7325	44
12	20	1	1	text27.csv	1	1	481	306.63	67.7325	44
12	20	1	1	text27.csv	1	1	600	306.63	67.7325	44
12	20	1	1	text27.csv	0	1	708	306.63	67.7325	44
12	20	1	1	text27.csv	1	1	1554	306.63	67.7325	44
12	20	1	1	text27.csv	1	1	746	306.63	67.7325	44
12	20	1	1	text22.csv	0	1	625	306.63	67.7325	44
12	20	1	1	text22.csv	0	1	487	306.63	67.7325	44
12	20	1	1	text22.csv	0	1	634	306.63	67.7325	44
12	20	1	1	text22.csv	0	1	402	306.63	67.7325	44
12	20	1	1	text22.csv	0	1	576	306.63	67.7325	44
12	20	1	1	text22.csv	0	1	1854	306.63	67.7325	44
12	20	1	1	text22.csv	0	1	1355	306.63	67.7325	44
12	20	1	1	text22.csv	1	1	1109	306.63	67.7325	44
12	20	1	1	text22.csv	0	1	784	306.63	67.7325	44
12	20	1	1	text22.csv	1	1	908	306.63	67.7325	44
12	20	1	1	text22.csv	0	1	761	306.63	67.7325	44
12	20	1	1	text22.csv	1	1	1073	306.63	67.7325	44
12	20	1	1	text22.csv	1	1	728	306.63	67.7325	44
12	20	1	1	text22.csv	0	1	656	306.63	67.7325	44
12	20	1	1	text22.csv	0	1	1394	306.63	67.7325	44
12	20	1	1	text22.csv	1	1	1178	306.63	67.7325	44
12	20	1	1	text22.csv	0	1	626	306.63	67.7325	44
12	20	1	1	text19.csv	0	1	653	306.63	67.7325	44
12	20	1	1	text19.csv	1	1	627	306.63	67.7325	44
12	20	1	1	text19.csv	0	1	537	306.63	67.7325	44
12	20	1	1	text19.csv	1	1	1269	306.63	67.7325	44
12	20	1	1	text19.csv	1	1	1154	306.63	67.7325	44
12	20	1	1	text19.csv	1	1	586	306.63	67.7325	44
12	20	1	1	text19.csv	1	1	679	306.63	67.7325	44
12	20	1	1	text19.csv	0	1	820	306.63	67.7325	44
12	20	1	1	text19.csv	0	1	924	306.63	67.7325	44
12	20	1	1	text19.csv	1	1	1378	306.63	67.7325	44
12	20	1	1	text19.csv	0	1	492	306.63	67.7325	44
12	20	1	1	text19.csv	0	1	1102	306.63	67.7325	44
12	20	1	1	text19.csv	1	1	1114	306.63	67.7325	44
12	20	1	1	text19.csv	1	1	434	306.63	67.7325	44
12	20	1	1	text19.csv	0	1	974	306.63	67.7325	44
12	20	1	1	text19.csv	1	1	831	306.63	67.7325	44
12	20	1	1	text19.csv	0	1	912	306.63	67.7325	44
12	20	1	1	text19.csv	0	1	873	306.63	67.7325	44
12	20	1	1	text24.csv	0	1	1057	306.63	67.7325	44
12	20	1	1	text24.csv	1	1	533	306.63	67.7325	44
12	20	1	1	text24.csv	0	1	484	306.63	67.7325	44
12	20	1	1	text24.csv	0	1	873	306.63	67.7325	44
12	20	1	1	text24.csv	0	1	598	306.63	67.7325	44
12	20	1	1	text24.csv	0	1	756	306.63	67.7325	44
12	20	1	1	text24.csv	0	1	733	306.63	67.7325	44
12	20	1	1	text24.csv	1	1	1127	306.63	67.7325	44
12	20	1	1	text24.csv	1	1	761	306.63	67.7325	44
12	20	1	1	text24.csv	0	1	1231	306.63	67.7325	44
12	20	1	1	text24.csv	0	1	820	306.63	67.7325	44
12	20	1	1	text24.csv	0	1	746	306.63	67.7325	44
12	20	1	1	text24.csv	1	1	1222	306.63	67.7325	44
12	20	1	1	text24.csv	1	1	580	306.63	67.7325	44
12	20	1	1	text24.csv	1	1	782	306.63	67.7325	44
12	20	1	1	text24.csv	1	1	753	306.63	67.7325	44
12	20	1	1	text24.csv	0	1	529	306.63	67.7325	44
12	20	1	0	text23.csv	1	0	1281	306.63	67.7325	44
12	20	1	0	text23.csv	1	0	969	306.63	67.7325	44
12	20	1	0	text23.csv	1	0	1066	306.63	67.7325	44
12	20	1	0	text23.csv	0	0	1228	306.63	67.7325	44
12	20	1	0	text23.csv	1	0	741	306.63	67.7325	44
12	20	1	0	text34.csv	1	0	1422	306.63	67.7325	44
12	20	1	0	text25.csv	1	0	1619	306.63	67.7325	44
12	20	1	0	text25.csv	0	0	1374	306.63	67.7325	44
12	20	1	0	text30.csv	1	0	1016	306.63	67.7325	44
12	20	1	0	text30.csv	1	0	750	306.63	67.7325	44
12	20	1	1	text29.csv	1	0	1669	306.63	67.7325	44
12	20	1	1	text27.csv	0	0	912	306.63	67.7325	44
12	20	1	1	text27.csv	1	0	1220	306.63	67.7325	44
12	20	1	1	text22.csv	1	0	1128	306.63	67.7325	44
12	20	1	1	text22.csv	1	0	893	306.63	67.7325	44
12	20	1	1	text22.csv	1	0	890	306.63	67.7325	44
12	20	1	1	text19.csv	1	0	1160	306.63	67.7325	44
12	20	1	1	text19.csv	1	0	904	306.63	67.7325	44
12	20	1	1	text24.csv	0	0	582	306.63	67.7325	44
12	20	1	1	text24.csv	1	0	860	306.63	67.7325	44
12	20	1	0	text25.csv	1	0		306.63	67.7325	44
12	20	1	1	text19.csv	0	0		306.63	67.7325	44
13	25	1	1	text29.csv	0	1	991	363	49.6025	28
13	25	1	1	text29.csv	1	1	1301	363	49.6025	28
13	25	1	1	text29.csv	0	1	458	363	49.6025	28
13	25	1	1	text29.csv	0	1	618	363	49.6025	28
13	25	1	1	text29.csv	0	1	557	363	49.6025	28
13	25	1	1	text29.csv	0	1	569	363	49.6025	28
13	25	1	1	text29.csv	1	1	642	363	49.6025	28
13	25	1	1	text29.csv	0	1	515	363	49.6025	28
13	25	1	1	text29.csv	0	1	412	363	49.6025	28
13	25	1	1	text29.csv	0	1	562	363	49.6025	28
13	25	1	1	text29.csv	0	1	942	363	49.6025	28
13	25	1	1	text29.csv	1	1	554	363	49.6025	28
13	25	1	1	text29.csv	0	1	398	363	49.6025	28
13	25	1	1	text29.csv	1	1	801	363	49.6025	28
13	25	1	1	text29.csv	1	1	1784	363	49.6025	28
13	25	1	1	text29.csv	1	1	1100	363	49.6025	28
13	25	1	1	text29.csv	1	1	526	363	49.6025	28
13	25	1	1	text34.csv	1	1	953	363	49.6025	28
13	25	1	1	text34.csv	0	1	810	363	49.6025	28
13	25	1	1	text34.csv	0	1	711	363	49.6025	28
13	25	1	1	text34.csv	1	1	674	363	49.6025	28
13	25	1	1	text34.csv	0	1	971	363	49.6025	28
13	25	1	1	text34.csv	1	1	625	363	49.6025	28
13	25	1	1	text34.csv	1	1	640	363	49.6025	28
13	25	1	1	text34.csv	0	1	442	363	49.6025	28
13	25	1	1	text34.csv	1	1	1091	363	49.6025	28
13	25	1	1	text34.csv	0	1	1000	363	49.6025	28
13	25	1	1	text34.csv	1	1	886	363	49.6025	28
13	25	1	1	text34.csv	1	1	681	363	49.6025	28
13	25	1	1	text34.csv	1	1	688	363	49.6025	28
13	25	1	1	text34.csv	0	1	575	363	49.6025	28
13	25	1	1	text34.csv	1	1	730	363	49.6025	28
13	25	1	1	text32.csv	1	1	1207	363	49.6025	28
13	25	1	1	text32.csv	0	1	467	363	49.6025	28
13	25	1	1	text32.csv	0	1	651	363	49.6025	28
13	25	1	1	text32.csv	1	1	499	363	49.6025	28
13	25	1	1	text32.csv	0	1	349	363	49.6025	28
13	25	1	1	text32.csv	1	1	865	363	49.6025	28
13	25	1	1	text32.csv	0	1	1053	363	49.6025	28
13	25	1	1	text32.csv	0	1	600	363	49.6025	28
13	25	1	1	text32.csv	1	1	836	363	49.6025	28
13	25	1	1	text32.csv	1	1	1149	363	49.6025	28
13	25	1	1	text32.csv	0	1	622	363	49.6025	28
13	25	1	1	text32.csv	1	1	924	363	49.6025	28
13	25	1	1	text32.csv	1	1	1116	363	49.6025	28
13	25	1	1	text32.csv	1	1	841	363	49.6025	28
13	25	1	1	text32.csv	1	1	889	363	49.6025	28
13	25	1	1	text19.csv	0	1	956	363	49.6025	28
13	25	1	1	text19.csv	0	1	533	363	49.6025	28
13	25	1	1	text19.csv	0	1	1210	363	49.6025	28
13	25	1	1	text19.csv	0	1	542	363	49.6025	28
13	25	1	1	text19.csv	1	1	682	363	49.6025	28
13	25	1	1	text19.csv	0	1	1259	363	49.6025	28
13	25	1	1	text19.csv	0	1	648	363	49.6025	28
13	25	1	1	text19.csv	0	1	870	363	49.6025	28
13	25	1	1	text19.csv	0	1	710	363	49.6025	28
13	25	1	1	text19.csv	0	1	652	363	49.6025	28
13	25	1	1	text19.csv	1	1	940	363	49.6025	28
13	25	1	1	text19.csv	1	1	611	363	49.6025	28
13	25	1	1	text19.csv	0	1	709	363	49.6025	28
13	25	1	1	text19.csv	1	1	1310	363	49.6025	28
13	25	1	1	text19.csv	1	1	652	363	49.6025	28
13	25	1	1	text19.csv	0	1	672	363	49.6025	28
13	25	1	1	text19.csv	1	1	1442	363	49.6025	28
13	25	1	1	text19.csv	1	1	696	363	49.6025	28
13	25	1	1	text19.csv	0	1	606	363	49.6025	28
13	25	1	1	text19.csv	1	1	1064	363	49.6025	28
13	25	1	1	text19.csv	0	1	457	363	49.6025	28
13	25	1	1	text31.csv	1	1	680	363	49.6025	28
13	25	1	1	text31.csv	0	1	842	363	49.6025	28
13	25	1	1	text31.csv	0	1	526	363	49.6025	28
13	25	1	1	text31.csv	1	1	1300	363	49.6025	28
13	25	1	1	text31.csv	1	1	676	363	49.6025	28
13	25	1	1	text31.csv	1	1	1383	363	49.6025	28
13	25	1	1	text31.csv	1	1	566	363	49.6025	28
13	25	1	1	text31.csv	0	1	1071	363	49.6025	28
13	25	1	1	text31.csv	0	1	677	363	49.6025	28
13	25	1	1	text31.csv	1	1	1193	363	49.6025	28
13	25	1	1	text31.csv	0	1	702	363	49.6025	28
13	25	1	1	text31.csv	0	1	756	363	49.6025	28
13	25	1	1	text31.csv	0	1	614	363	49.6025	28
13	25	1	0	text26.csv	0	1	1795	363	49.6025	28
13	25	1	0	text26.csv	0	1	691	363	49.6025	28
13	25	1	0	text26.csv	0	1	921	363	49.6025	28
13	25	1	0	text26.csv	0	1	1608	363	49.6025	28
13	25	1	0	text26.csv	1	1	565	363	49.6025	28
13	25	1	0	text26.csv	0	1	1028	363	49.6025	28
13	25	1	0	text26.csv	0	1	677	363	49.6025	28
13	25	1	0	text26.csv	0	1	1808	363	49.6025	28
13	25	1	0	text26.csv	1	1	576	363	49.6025	28
13	25	1	0	text26.csv	0	1	744	363	49.6025	28
13	25	1	0	text26.csv	0	1	904	363	49.6025	28
13	25	1	0	text26.csv	0	1	796	363	49.6025	28
13	25	1	0	text26.csv	0	1	662	363	49.6025	28
13	25	1	0	text26.csv	0	1	934	363	49.6025	28
13	25	1	0	text26.csv	0	1	1188	363	49.6025	28
13	25	1	0	text26.csv	1	1	479	363	49.6025	28
13	25	1	0	text26.csv	0	1	741	363	49.6025	28
13	25	1	0	text33.csv	0	1	676	363	49.6025	28
13	25	1	0	text33.csv	1	1	683	363	49.6025	28
13	25	1	0	text33.csv	0	1	698	363	49.6025	28
13	25	1	0	text33.csv	0	1	723	363	49.6025	28
13	25	1	0	text33.csv	0	1	719	363	49.6025	28
13	25	1	0	text33.csv	1	1	1036	363	49.6025	28
13	25	1	0	text33.csv	0	1	459	363	49.6025	28
13	25	1	0	text33.csv	1	1	534	363	49.6025	28
13	25	1	0	text33.csv	1	1	700	363	49.6025	28
13	25	1	0	text33.csv	0	1	970	363	49.6025	28
13	25	1	0	text33.csv	0	1	722	363	49.6025	28
13	25	1	0	text33.csv	0	1	943	363	49.6025	28
13	25	1	0	text33.csv	0	1	654	363	49.6025	28
13	25	1	0	text33.csv	1	1	1494	363	49.6025	28
13	25	1	0	text33.csv	0	1	562	363	49.6025	28
13	25	1	0	text33.csv	0	1	1058	363	49.6025	28
13	25	1	0	text33.csv	1	1	552	363	49.6025	28
13	25	1	0	text25.csv	1	1	930	363	49.6025	28
13	25	1	0	text25.csv	1	1	781	363	49.6025	28
13	25	1	0	text25.csv	0	1	666	363	49.6025	28
13	25	1	0	text25.csv	0	1	891	363	49.6025	28
13	25	1	0	text25.csv	0	1	832	363	49.6025	28
13	25	1	0	text25.csv	1	1	1424	363	49.6025	28
13	25	1	0	text25.csv	0	1	929	363	49.6025	28
13	25	1	0	text25.csv	1	1	841	363	49.6025	28
13	25	1	0	text25.csv	0	1	1015	363	49.6025	28
13	25	1	0	text25.csv	0	1	653	363	49.6025	28
13	25	1	0	text25.csv	1	1	1506	363	49.6025	28
13	25	1	0	text25.csv	1	1	609	363	49.6025	28
13	25	1	0	text25.csv	0	1	956	363	49.6025	28
13	25	1	0	text25.csv	1	1	751	363	49.6025	28
13	25	1	0	text25.csv	1	1	749	363	49.6025	28
13	25	1	0	text25.csv	0	1	1026	363	49.6025	28
13	25	1	0	text25.csv	0	1	578	363	49.6025	28
13	25	1	0	text24.csv	0	1	682	363	49.6025	28
13	25	1	0	text24.csv	1	1	649	363	49.6025	28
13	25	1	0	text24.csv	1	1	694	363	49.6025	28
13	25	1	0	text24.csv	0	1	1171	363	49.6025	28
13	25	1	0	text24.csv	1	1	519	363	49.6025	28
13	25	1	0	text24.csv	1	1	588	363	49.6025	28
13	25	1	0	text24.csv	0	1	928	363	49.6025	28
13	25	1	0	text24.csv	1	1	859	363	49.6025	28
13	25	1	0	text24.csv	1	1	865	363	49.6025	28
13	25	1	0	text24.csv	0	1	666	363	49.6025	28
13	25	1	0	text24.csv	0	1	1014	363	49.6025	28
13	25	1	0	text24.csv	1	1	616	363	49.6025	28
13	25	1	0	text24.csv	0	1	1060	363	49.6025	28
13	25	1	0	text24.csv	0	1	570	363	49.6025	28
13	25	1	0	text24.csv	0	1	995	363	49.6025	28
13	25	1	0	text30.csv	1	1	855	363	49.6025	28
13	25	1	0	text30.csv	0	1	592	363	49.6025	28
13	25	1	0	text30.csv	1	1	614	363	49.6025	28
13	25	1	0	text30.csv	1	1	636	363	49.6025	28
13	25	1	0	text30.csv	0	1	743	363	49.6025	28
13	25	1	0	text30.csv	1	1	967	363	49.6025	28
13	25	1	0	text30.csv	0	1	675	363	49.6025	28
13	25	1	0	text30.csv	0	1	528	363	49.6025	28
13	25	1	0	text30.csv	1	1	1620	363	49.6025	28
13	25	1	0	text30.csv	0	1	637	363	49.6025	28
13	25	1	0	text30.csv	0	1	1668	363	49.6025	28
13	25	1	0	text30.csv	0	1	487	363	49.6025	28
13	25	1	0	text30.csv	0	1	499	363	49.6025	28
13	25	1	0	text30.csv	0	1	521	363	49.6025	28
13	25	1	1	text29.csv	1	0	579	363	49.6025	28
13	25	1	1	text29.csv	1	0	1558	363	49.6025	28
13	25	1	1	text29.csv	1	0	960	363	49.6025	28
13	25	1	1	text34.csv	1	0	897	363	49.6025	28
13	25	1	1	text34.csv	1	0	1700	363	49.6025	28
13	25	1	1	text34.csv	1	0	1082	363	49.6025	28
13	25	1	1	text34.csv	1	0	1292	363	49.6025	28
13	25	1	1	text34.csv	1	0	1358	363	49.6025	28
13	25	1	1	text32.csv	1	0	570	363	49.6025	28
13	25	1	1	text32.csv	1	0	1018	363	49.6025	28
13	25	1	1	text32.csv	1	0	883	363	49.6025	28
13	25	1	1	text32.csv	1	0	1400	363	49.6025	28
13	25	1	1	text32.csv	1	0	1007	363	49.6025	28
13	25	1	1	text31.csv	1	0	958	363	49.6025	28
13	25	1	1	text31.csv	1	0	1244	363	49.6025	28
13	25	1	1	text31.csv	0	0	880	363	49.6025	28
13	25	1	1	text31.csv	1	0	1007	363	49.6025	28
13	25	1	1	text31.csv	1	0	1205	363	49.6025	28
13	25	1	1	text31.csv	0	0	512	363	49.6025	28
13	25	1	1	text31.csv	1	0	1221	363	49.6025	28
13	25	1	1	text31.csv	1	0	461	363	49.6025	28
13	25	1	1	text31.csv	1	0	1113	363	49.6025	28
13	25	1	0	text26.csv	1	0	1128	363	49.6025	28
13	25	1	0	text26.csv	1	0	644	363	49.6025	28
13	25	1	0	text26.csv	0	0	998	363	49.6025	28
13	25	1	0	text33.csv	1	0	1112	363	49.6025	28
13	25	1	0	text33.csv	1	0	1456	363	49.6025	28
13	25	1	0	text33.csv	0	0	646	363	49.6025	28
13	25	1	0	text33.csv	0	0	1960	363	49.6025	28
13	25	1	0	text25.csv	1	0	1183	363	49.6025	28
13	25	1	0	text25.csv	1	0	1358	363	49.6025	28
13	25	1	0	text25.csv	1	0	729	363	49.6025	28
13	25	1	0	text24.csv	0	0	1417	363	49.6025	28
13	25	1	0	text24.csv	1	0	1099	363	49.6025	28
13	25	1	0	text24.csv	1	0	912	363	49.6025	28
13	25	1	0	text24.csv	1	0	859	363	49.6025	28
13	25	1	0	text30.csv	1	0	751	363	49.6025	28
13	25	1	0	text30.csv	1	0	1113	363	49.6025	28
13	25	1	0	text30.csv	1	0	847	363	49.6025	28
13	25	1	0	text30.csv	1	0	1174	363	49.6025	28
13	25	1	0	text30.csv	0	0	1560	363	49.6025	28
13	25	1	1	text29.csv	1	0		363	49.6025	28
13	25	1	0	text26.csv	1	0		363	49.6025	28
14	22	1	0	text27.csv	1	1	673	436.615	54.225	36
14	22	1	0	text27.csv	0	1	689	436.615	54.225	36
14	22	1	0	text27.csv	1	1	532	436.615	54.225	36
14	22	1	0	text27.csv	1	1	601	436.615	54.225	36
14	22	1	0	text27.csv	1	1	688	436.615	54.225	36
14	22	1	0	text27.csv	0	1	1301	436.615	54.225	36
14	22	1	0	text27.csv	0	1	1531	436.615	54.225	36
14	22	1	0	text27.csv	1	1	486	436.615	54.225	36
14	22	1	0	text27.csv	0	1	620	436.615	54.225	36
14	22	1	0	text27.csv	0	1	771	436.615	54.225	36
14	22	1	0	text27.csv	0	1	904	436.615	54.225	36
14	22	1	0	text27.csv	1	1	1613	436.615	54.225	36
14	22	1	0	text27.csv	0	1	555	436.615	54.225	36
14	22	1	0	text27.csv	0	1	1537	436.615	54.225	36
14	22	1	0	text27.csv	1	1	1302	436.615	54.225	36
14	22	1	0	text27.csv	0	1	1988	436.615	54.225	36
14	22	1	0	text27.csv	0	1	1086	436.615	54.225	36
14	22	1	0	text27.csv	1	1	942	436.615	54.225	36
14	22	1	0	text27.csv	0	1	941	436.615	54.225	36
14	22	1	0	text23.csv	0	1	1119	436.615	54.225	36
14	22	1	0	text23.csv	1	1	892	436.615	54.225	36
14	22	1	0	text23.csv	0	1	1577	436.615	54.225	36
14	22	1	0	text23.csv	1	1	765	436.615	54.225	36
14	22	1	0	text23.csv	1	1	440	436.615	54.225	36
14	22	1	0	text23.csv	0	1	594	436.615	54.225	36
14	22	1	0	text23.csv	1	1	453	436.615	54.225	36
14	22	1	0	text23.csv	0	1	1332	436.615	54.225	36
14	22	1	0	text23.csv	0	1	1433	436.615	54.225	36
14	22	1	0	text23.csv	0	1	476	436.615	54.225	36
14	22	1	0	text23.csv	1	1	750	436.615	54.225	36
14	22	1	0	text23.csv	1	1	666	436.615	54.225	36
14	22	1	0	text23.csv	0	1	875	436.615	54.225	36
14	22	1	0	text23.csv	1	1	857	436.615	54.225	36
14	22	1	0	text23.csv	1	1	1213	436.615	54.225	36
14	22	1	0	text23.csv	0	1	1058	436.615	54.225	36
14	22	1	0	text23.csv	0	1	1158	436.615	54.225	36
14	22	1	0	text32.csv	1	1	1480	436.615	54.225	36
14	22	1	0	text32.csv	1	1	1144	436.615	54.225	36
14	22	1	0	text32.csv	0	1	1694	436.615	54.225	36
14	22	1	0	text32.csv	0	1	993	436.615	54.225	36
14	22	1	0	text32.csv	0	1	1117	436.615	54.225	36
14	22	1	0	text32.csv	1	1	800	436.615	54.225	36
14	22	1	0	text32.csv	0	1	870	436.615	54.225	36
14	22	1	0	text32.csv	0	1	1678	436.615	54.225	36
14	22	1	0	text32.csv	0	1	1053	436.615	54.225	36
14	22	1	0	text32.csv	1	1	778	436.615	54.225	36
14	22	1	0	text32.csv	1	1	702	436.615	54.225	36
14	22	1	0	text32.csv	0	1	1072	436.615	54.225	36
14	22	1	0	text32.csv	0	1	1562	436.615	54.225	36
14	22	1	0	text32.csv	0	1	1419	436.615	54.225	36
14	22	1	0	text32.csv	0	1	1173	436.615	54.225	36
14	22	1	0	text32.csv	0	1	1376	436.615	54.225	36
14	22	1	0	text32.csv	0	1	783	436.615	54.225	36
14	22	1	0	text32.csv	0	1	709	436.615	54.225	36
14	22	1	0	text32.csv	1	1	589	436.615	54.225	36
14	22	1	0	text33.csv	1	1	966	436.615	54.225	36
14	22	1	0	text33.csv	1	1	473	436.615	54.225	36
14	22	1	0	text33.csv	1	1	989	436.615	54.225	36
14	22	1	0	text33.csv	0	1	718	436.615	54.225	36
14	22	1	0	text33.csv	1	1	703	436.615	54.225	36
14	22	1	0	text33.csv	0	1	1023	436.615	54.225	36
14	22	1	0	text33.csv	1	1	1818	436.615	54.225	36
14	22	1	0	text33.csv	0	1	669	436.615	54.225	36
14	22	1	0	text33.csv	0	1	802	436.615	54.225	36
14	22	1	0	text33.csv	0	1	858	436.615	54.225	36
14	22	1	0	text33.csv	1	1	1141	436.615	54.225	36
14	22	1	0	text33.csv	0	1	1210	436.615	54.225	36
14	22	1	0	text33.csv	0	1	750	436.615	54.225	36
14	22	1	0	text33.csv	1	1	1183	436.615	54.225	36
14	22	1	0	text33.csv	0	1	1317	436.615	54.225	36
14	22	1	0	text33.csv	1	1	677	436.615	54.225	36
14	22	1	0	text33.csv	1	1	934	436.615	54.225	36
14	22	1	0	text33.csv	1	1	717	436.615	54.225	36
14	22	1	0	text33.csv	0	1	1636	436.615	54.225	36
14	22	1	0	text33.csv	0	1	1985	436.615	54.225	36
14	22	1	0	text31.csv	0	1	1025	436.615	54.225	36
14	22	1	0	text31.csv	0	1	791	436.615	54.225	36
14	22	1	0	text31.csv	1	1	1541	436.615	54.225	36
14	22	1	0	text31.csv	0	1	651	436.615	54.225	36
14	22	1	0	text31.csv	1	1	1127	436.615	54.225	36
14	22	1	0	text31.csv	1	1	609	436.615	54.225	36
14	22	1	0	text31.csv	1	1	852	436.615	54.225	36
14	22	1	0	text31.csv	0	1	1024	436.615	54.225	36
14	22	1	0	text31.csv	0	1	895	436.615	54.225	36
14	22	1	0	text31.csv	1	1	670	436.615	54.225	36
14	22	1	0	text31.csv	1	1	657	436.615	54.225	36
14	22	1	0	text31.csv	1	1	1354	436.615	54.225	36
14	22	1	0	text31.csv	0	1	691	436.615	54.225	36
14	22	1	0	text31.csv	0	1	1088	436.615	54.225	36
14	22	1	0	text31.csv	0	1	1170	436.615	54.225	36
14	22	1	0	text31.csv	0	1	691	436.615	54.225	36
14	22	1	0	text31.csv	1	1	706	436.615	54.225	36
14	22	1	1	text22.csv	1	1	946	436.615	54.225	36
14	22	1	1	text22.csv	1	1	597	436.615	54.225	36
14	22	1	1	text22.csv	1	1	1100	436.615	54.225	36
14	22	1	1	text22.csv	0	1	1419	436.615	54.225	36
14	22	1	1	text22.csv	0	1	1095	436.615	54.225	36
14	22	1	1	text22.csv	0	1	1117	436.615	54.225	36
14	22	1	1	text22.csv	1	1	779	436.615	54.225	36
14	22	1	1	text22.csv	1	1	706	436.615	54.225	36
14	22	1	1	text22.csv	1	1	638	436.615	54.225	36
14	22	1	1	text22.csv	1	1	854	436.615	54.225	36
14	22	1	1	text22.csv	0	1	678	436.615	54.225	36
14	22	1	1	text22.csv	1	1	958	436.615	54.225	36
14	22	1	1	text22.csv	0	1	1022	436.615	54.225	36
14	22	1	1	text22.csv	0	1	1068	436.615	54.225	36
14	22	1	1	text22.csv	0	1	1266	436.615	54.225	36
14	22	1	1	text22.csv	0	1	1428	436.615	54.225	36
14	22	1	1	text30.csv	1	1	1118	436.615	54.225	36
14	22	1	1	text30.csv	1	1	606	436.615	54.225	36
14	22	1	1	text30.csv	1	1	609	436.615	54.225	36
14	22	1	1	text30.csv	0	1	658	436.615	54.225	36
14	22	1	1	text30.csv	0	1	839	436.615	54.225	36
14	22	1	1	text30.csv	0	1	1678	436.615	54.225	36
14	22	1	1	text30.csv	0	1	918	436.615	54.225	36
14	22	1	1	text30.csv	0	1	1223	436.615	54.225	36
14	22	1	1	text30.csv	0	1	651	436.615	54.225	36
14	22	1	1	text30.csv	1	1	1429	436.615	54.225	36
14	22	1	1	text30.csv	0	1	907	436.615	54.225	36
14	22	1	1	text30.csv	0	1	1325	436.615	54.225	36
14	22	1	1	text30.csv	1	1	849	436.615	54.225	36
14	22	1	1	text30.csv	1	1	863	436.615	54.225	36
14	22	1	1	text30.csv	1	1	1114	436.615	54.225	36
14	22	1	1	text30.csv	0	1	1016	436.615	54.225	36
14	22	1	1	text30.csv	0	1	912	436.615	54.225	36
14	22	1	1	text30.csv	0	1	1658	436.615	54.225	36
14	22	1	1	text29.csv	1	1	512	436.615	54.225	36
14	22	1	1	text29.csv	0	1	1270	436.615	54.225	36
14	22	1	1	text29.csv	0	1	671	436.615	54.225	36
14	22	1	1	text29.csv	0	1	913	436.615	54.225	36
14	22	1	1	text29.csv	0	1	949	436.615	54.225	36
14	22	1	1	text29.csv	0	1	674	436.615	54.225	36
14	22	1	1	text29.csv	0	1	1500	436.615	54.225	36
14	22	1	1	text29.csv	0	1	789	436.615	54.225	36
14	22	1	1	text29.csv	1	1	884	436.615	54.225	36
14	22	1	1	text29.csv	0	1	1455	436.615	54.225	36
14	22	1	1	text29.csv	1	1	1154	436.615	54.225	36
14	22	1	1	text29.csv	1	1	622	436.615	54.225	36
14	22	1	1	text29.csv	1	1	643	436.615	54.225	36
14	22	1	1	text29.csv	1	1	565	436.615	54.225	36
14	22	1	1	text29.csv	0	1	913	436.615	54.225	36
14	22	1	1	text29.csv	1	1	865	436.615	54.225	36
14	22	1	1	text29.csv	1	1	636	436.615	54.225	36
14	22	1	1	text29.csv	1	1	822	436.615	54.225	36
14	22	1	1	text29.csv	0	1	799	436.615	54.225	36
14	22	1	1	text25.csv	1	1	750	436.615	54.225	36
14	22	1	1	text25.csv	1	1	598	436.615	54.225	36
14	22	1	1	text25.csv	1	1	501	436.615	54.225	36
14	22	1	1	text25.csv	1	1	401	436.615	54.225	36
14	22	1	1	text25.csv	0	1	881	436.615	54.225	36
14	22	1	1	text25.csv	1	1	814	436.615	54.225	36
14	22	1	1	text25.csv	0	1	1266	436.615	54.225	36
14	22	1	1	text25.csv	1	1	1063	436.615	54.225	36
14	22	1	1	text25.csv	0	1	923	436.615	54.225	36
14	22	1	1	text25.csv	0	1	851	436.615	54.225	36
14	22	1	1	text25.csv	0	1	1633	436.615	54.225	36
14	22	1	1	text25.csv	1	1	979	436.615	54.225	36
14	22	1	1	text25.csv	1	1	1095	436.615	54.225	36
14	22	1	1	text25.csv	1	1	810	436.615	54.225	36
14	22	1	1	text25.csv	0	1	694	436.615	54.225	36
14	22	1	1	text25.csv	1	1	1167	436.615	54.225	36
14	22	1	1	text25.csv	0	1	1051	436.615	54.225	36
14	22	1	1	text26.csv	1	1	1160	436.615	54.225	36
14	22	1	1	text26.csv	1	1	573	436.615	54.225	36
14	22	1	1	text26.csv	0	1	665	436.615	54.225	36
14	22	1	1	text26.csv	0	1	1150	436.615	54.225	36
14	22	1	1	text26.csv	1	1	667	436.615	54.225	36
14	22	1	1	text26.csv	1	1	510	436.615	54.225	36
14	22	1	1	text26.csv	1	1	726	436.615	54.225	36
14	22	1	1	text26.csv	0	1	891	436.615	54.225	36
14	22	1	1	text26.csv	0	1	737	436.615	54.225	36
14	22	1	1	text26.csv	0	1	1564	436.615	54.225	36
14	22	1	1	text26.csv	0	1	672	436.615	54.225	36
14	22	1	1	text26.csv	0	1	1184	436.615	54.225	36
14	22	1	1	text26.csv	0	1	741	436.615	54.225	36
14	22	1	1	text26.csv	0	1	742	436.615	54.225	36
14	22	1	1	text26.csv	0	1	1170	436.615	54.225	36
14	22	1	1	text26.csv	1	1	794	436.615	54.225	36
14	22	1	1	text26.csv	1	1	724	436.615	54.225	36
14	22	1	0	text27.csv	0	0	1198	436.615	54.225	36
14	22	1	0	text23.csv	0	0	1071	436.615	54.225	36
14	22	1	0	text23.csv	1	0	914	436.615	54.225	36
14	22	1	0	text23.csv	1	0	1194	436.615	54.225	36
14	22	1	0	text32.csv	1	0	1573	436.615	54.225	36
14	22	1	0	text32.csv	0	0	2000	436.615	54.225	36
14	22	1	0	text33.csv	1	0	1010	436.615	54.225	36
14	22	1	0	text33.csv	0	0	1671	436.615	54.225	36
14	22	1	0	text31.csv	1	0	1210	436.615	54.225	36
14	22	1	0	text31.csv	1	0	969	436.615	54.225	36
14	22	1	0	text31.csv	1	0	1060	436.615	54.225	36
14	22	1	0	text31.csv	1	0	576	436.615	54.225	36
14	22	1	1	text22.csv	0	0	1374	436.615	54.225	36
14	22	1	1	text22.csv	0	0	890	436.615	54.225	36
14	22	1	1	text22.csv	1	0	968	436.615	54.225	36
14	22	1	1	text30.csv	0	0	1100	436.615	54.225	36
14	22	1	1	text30.csv	0	0	1176	436.615	54.225	36
14	22	1	1	text29.csv	1	0	1042	436.615	54.225	36
14	22	1	1	text25.csv	0	0	872	436.615	54.225	36
14	22	1	1	text25.csv	0	0	1616	436.615	54.225	36
14	22	1	1	text25.csv	0	0	1328	436.615	54.225	36
14	22	1	1	text26.csv	1	0	1078	436.615	54.225	36
14	22	1	1	text26.csv	1	0	778	436.615	54.225	36
14	22	1	1	text26.csv	1	0	1264	436.615	54.225	36
14	22	1	1	text26.csv	1	0	1421	436.615	54.225	36
14	22	1	1	text22.csv	1	0		436.615	54.225	36
14	22	1	1	text29.csv	0	0		436.615	54.225	36
14	22	1	1	text25.csv	0	0		436.615	54.225	36
15	27	1	1	text30.csv	0	1	502	289.849	74.82	28
15	27	1	1	text30.csv	0	1	577	289.849	74.82	28
15	27	1	1	text30.csv	0	1	363	289.849	74.82	28
15	27	1	1	text30.csv	0	1	506	289.849	74.82	28
15	27	1	1	text30.csv	0	1	540	289.849	74.82	28
15	27	1	1	text30.csv	0	1	477	289.849	74.82	28
15	27	1	1	text30.csv	0	1	184	289.849	74.82	28
15	27	1	1	text30.csv	1	1	1073	289.849	74.82	28
15	27	1	1	text30.csv	1	1	668	289.849	74.82	28
15	27	1	1	text30.csv	1	1	763	289.849	74.82	28
15	27	1	1	text30.csv	0	1	732	289.849	74.82	28
15	27	1	1	text30.csv	1	1	1399	289.849	74.82	28
15	27	1	1	text30.csv	1	1	1469	289.849	74.82	28
15	27	1	1	text30.csv	0	1	259	289.849	74.82	28
15	27	1	1	text30.csv	0	1	274	289.849	74.82	28
15	27	1	1	text25.csv	0	1	314	289.849	74.82	28
15	27	1	1	text25.csv	0	1	854	289.849	74.82	28
15	27	1	1	text25.csv	1	1	1092	289.849	74.82	28
15	27	1	1	text25.csv	0	1	868	289.849	74.82	28
15	27	1	1	text25.csv	0	1	565	289.849	74.82	28
15	27	1	1	text25.csv	1	1	773	289.849	74.82	28
15	27	1	1	text25.csv	0	1	949	289.849	74.82	28
15	27	1	1	text25.csv	1	1	1041	289.849	74.82	28
15	27	1	1	text25.csv	0	1	1362	289.849	74.82	28
15	27	1	1	text25.csv	0	1	553	289.849	74.82	28
15	27	1	1	text25.csv	1	1	664	289.849	74.82	28
15	27	1	1	text25.csv	1	1	1463	289.849	74.82	28
15	27	1	1	text25.csv	1	1	941	289.849	74.82	28
15	27	1	1	text25.csv	0	1	982	289.849	74.82	28
15	27	1	1	text25.csv	1	1	589	289.849	74.82	28
15	27	1	1	text25.csv	0	1	775	289.849	74.82	28
15	27	1	1	text34.csv	0	1	1047	289.849	74.82	28
15	27	1	1	text34.csv	1	1	1066	289.849	74.82	28
15	27	1	1	text34.csv	1	1	1580	289.849	74.82	28
15	27	1	1	text34.csv	0	1	1066	289.849	74.82	28
15	27	1	1	text34.csv	1	1	530	289.849	74.82	28
15	27	1	1	text34.csv	0	1	547	289.849	74.82	28
15	27	1	1	text34.csv	1	1	682	289.849	74.82	28
15	27	1	1	text34.csv	0	1	1072	289.849	74.82	28
15	27	1	1	text34.csv	1	1	1812	289.849	74.82	28
15	27	1	1	text34.csv	1	1	839	289.849	74.82	28
15	27	1	1	text34.csv	0	1	747	289.849	74.82	28
15	27	1	1	text34.csv	0	1	784	289.849	74.82	28
15	27	1	1	text34.csv	1	1	635	289.849	74.82	28
15	27	1	1	text34.csv	0	1	386	289.849	74.82	28
15	27	1	1	text34.csv	1	1	1285	289.849	74.82	28
15	27	1	1	text34.csv	0	1	633	289.849	74.82	28
15	27	1	1	text34.csv	1	1	926	289.849	74.82	28
15	27	1	1	text34.csv	0	1	1167	289.849	74.82	28
15	27	1	1	text34.csv	1	1	892	289.849	74.82	28
15	27	1	1	text22.csv	0	1	905	289.849	74.82	28
15	27	1	1	text22.csv	1	1	601	289.849	74.82	28
15	27	1	1	text22.csv	1	1	489	289.849	74.82	28
15	27	1	1	text22.csv	1	1	1000	289.849	74.82	28
15	27	1	1	text22.csv	1	1	488	289.849	74.82	28
15	27	1	1	text22.csv	1	1	1044	289.849	74.82	28
15	27	1	1	text22.csv	1	1	612	289.849	74.82	28
15	27	1	1	text22.csv	1	1	427	289.849	74.82	28
15	27	1	1	text22.csv	1	1	378	289.849	74.82	28
15	27	1	1	text22.csv	1	1	488	289.849	74.82	28
15	27	1	1	text22.csv	0	1	236	289.849	74.82	28
15	27	1	1	text22.csv	1	1	876	289.849	74.82	28
15	27	1	1	text22.csv	1	1	1832	289.849	74.82	28
15	27	1	1	text22.csv	1	1	682	289.849	74.82	28
15	27	1	1	text22.csv	0	1	276	289.849	74.82	28
15	27	1	1	text22.csv	1	1	1049	289.849	74.82	28
15	27	1	1	text26.csv	0	1	780	289.849	74.82	28
15	27	1	1	text26.csv	0	1	365	289.849	74.82	28
15	27	1	1	text26.csv	1	1	1370	289.849	74.82	28
15	27	1	1	text26.csv	1	1	353	289.849	74.82	28
15	27	1	1	text26.csv	1	1	1016	289.849	74.82	28
15	27	1	1	text26.csv	1	1	550	289.849	74.82	28
15	27	1	1	text26.csv	1	1	562	289.849	74.82	28
15	27	1	1	text26.csv	1	1	626	289.849	74.82	28
15	27	1	1	text26.csv	0	1	578	289.849	74.82	28
15	27	1	1	text26.csv	1	1	540	289.849	74.82	28
15	27	1	1	text26.csv	1	1	538	289.849	74.82	28
15	27	1	1	text26.csv	0	1	263	289.849	74.82	28
15	27	1	1	text26.csv	0	1	1145	289.849	74.82	28
15	27	1	1	text26.csv	1	1	1294	289.849	74.82	28
15	27	1	1	text26.csv	1	1	892	289.849	74.82	28
15	27	1	1	text26.csv	1	1	1240	289.849	74.82	28
15	27	1	1	text26.csv	1	1	583	289.849	74.82	28
15	27	1	1	text26.csv	1	1	376	289.849	74.82	28
15	27	1	1	text26.csv	1	1	512	289.849	74.82	28
15	27	1	1	text26.csv	1	1	427	289.849	74.82	28
15	27	1	0	text27.csv	0	1	1442	289.849	74.82	28
15	27	1	0	text27.csv	0	1	574	289.849	74.82	28
15	27	1	0	text27.csv	0	1	463	289.849	74.82	28
15	27	1	0	text27.csv	1	1	545	289.849	74.82	28
15	27	1	0	text27.csv	0	1	404	289.849	74.82	28
15	27	1	0	text27.csv	1	1	516	289.849	74.82	28
15	27	1	0	text27.csv	0	1	476	289.849	74.82	28
15	27	1	0	text27.csv	1	1	1188	289.849	74.82	28
15	27	1	0	text27.csv	0	1	396	289.849	74.82	28
15	27	1	0	text27.csv	0	1	648	289.849	74.82	28
15	27	1	0	text27.csv	0	1	856	289.849	74.82	28
15	27	1	0	text27.csv	0	1	718	289.849	74.82	28
15	27	1	0	text27.csv	0	1	505	289.849	74.82	28
15	27	1	0	text27.csv	1	1	556	289.849	74.82	28
15	27	1	0	text27.csv	1	1	918	289.849	74.82	28
15	27	1	0	text27.csv	1	1	1140	289.849	74.82	28
15	27	1	0	text27.csv	0	1	294	289.849	74.82	28
15	27	1	0	text27.csv	0	1	447	289.849	74.82	28
15	27	1	0	text27.csv	0	1	393	289.849	74.82	28
15	27	1	0	text27.csv	0	1	731	289.849	74.82	28
15	27	1	0	text32.csv	0	1	698	289.849	74.82	28
15	27	1	0	text32.csv	1	1	890	289.849	74.82	28
15	27	1	0	text32.csv	0	1	647	289.849	74.82	28
15	27	1	0	text32.csv	1	1	1368	289.849	74.82	28
15	27	1	0	text32.csv	1	1	610	289.849	74.82	28
15	27	1	0	text32.csv	1	1	1200	289.849	74.82	28
15	27	1	0	text32.csv	0	1	790	289.849	74.82	28
15	27	1	0	text32.csv	1	1	720	289.849	74.82	28
15	27	1	0	text32.csv	1	1	678	289.849	74.82	28
15	27	1	0	text32.csv	0	1	496	289.849	74.82	28
15	27	1	0	text32.csv	1	1	1095	289.849	74.82	28
15	27	1	0	text32.csv	1	1	714	289.849	74.82	28
15	27	1	0	text32.csv	1	1	546	289.849	74.82	28
15	27	1	0	text32.csv	0	1	819	289.849	74.82	28
15	27	1	0	text32.csv	1	1	1259	289.849	74.82	28
15	27	1	0	text32.csv	0	1	1009	289.849	74.82	28
15	27	1	0	text32.csv	0	1	1346	289.849	74.82	28
15	27	1	0	text32.csv	0	1	583	289.849	74.82	28
15	27	1	0	text32.csv	1	1	1198	289.849	74.82	28
15	27	1	0	text32.csv	1	1	689	289.849	74.82	28
15	27	1	0	text29.csv	1	1	725	289.849	74.82	28
15	27	1	0	text29.csv	0	1	666	289.849	74.82	28
15	27	1	0	text29.csv	0	1	570	289.849	74.82	28
15	27	1	0	text29.csv	0	1	511	289.849	74.82	28
15	27	1	0	text29.csv	1	1	1416	289.849	74.82	28
15	27	1	0	text29.csv	1	1	464	289.849	74.82	28
15	27	1	0	text29.csv	0	1	585	289.849	74.82	28
15	27	1	0	text29.csv	0	1	1368	289.849	74.82	28
15	27	1	0	text29.csv	0	1	1856	289.849	74.82	28
15	27	1	0	text29.csv	0	1	670	289.849	74.82	28
15	27	1	0	text29.csv	1	1	735	289.849	74.82	28
15	27	1	0	text29.csv	1	1	682	289.849	74.82	28
15	27	1	0	text29.csv	0	1	1226	289.849	74.82	28
15	27	1	0	text29.csv	1	1	610	289.849	74.82	28
15	27	1	0	text29.csv	0	1	714	289.849	74.82	28
15	27	1	0	text29.csv	0	1	736	289.849	74.82	28
15	27	1	0	text29.csv	1	1	698	289.849	74.82	28
15	27	1	0	text29.csv	1	1	413	289.849	74.82	28
15	27	1	0	text29.csv	1	1	1421	289.849	74.82	28
15	27	1	0	text29.csv	1	1	589	289.849	74.82	28
15	27	1	0	text28.csv	0	1	305	289.849	74.82	28
15	27	1	0	text28.csv	0	1	298	289.849	74.82	28
15	27	1	0	text28.csv	0	1	314	289.849	74.82	28
15	27	1	0	text28.csv	1	1	849	289.849	74.82	28
15	27	1	0	text28.csv	0	1	244	289.849	74.82	28
15	27	1	0	text28.csv	1	1	588	289.849	74.82	28
15	27	1	0	text28.csv	1	1	587	289.849	74.82	28
15	27	1	0	text28.csv	0	1	370	289.849	74.82	28
15	27	1	0	text28.csv	1	1	470	289.849	74.82	28
15	27	1	0	text28.csv	0	1	646	289.849	74.82	28
15	27	1	0	text28.csv	0	1	310	289.849	74.82	28
15	27	1	0	text28.csv	1	1	688	289.849	74.82	28
15	27	1	0	text28.csv	1	1	1184	289.849	74.82	28
15	27	1	0	text28.csv	0	1	355	289.849	74.82	28
15	27	1	0	text28.csv	0	1	1788	289.849	74.82	28
15	27	1	0	text28.csv	1	1	452	289.849	74.82	28
15	27	1	0	text28.csv	1	1	924	289.849	74.82	28
15	27	1	0	text28.csv	0	1	701	289.849	74.82	28
15	27	1	0	text28.csv	1	1	305	289.849	74.82	28
15	27	1	0	text28.csv	1	1	796	289.849	74.82	28
15	27	1	0	text28.csv	0	1	926	289.849	74.82	28
15	27	1	0	text24.csv	0	1	681	289.849	74.82	28
15	27	1	0	text24.csv	0	1	695	289.849	74.82	28
15	27	1	0	text24.csv	1	1	877	289.849	74.82	28
15	27	1	0	text24.csv	1	1	1103	289.849	74.82	28
15	27	1	0	text24.csv	1	1	318	289.849	74.82	28
15	27	1	0	text24.csv	0	1	602	289.849	74.82	28
15	27	1	0	text24.csv	0	1	367	289.849	74.82	28
15	27	1	0	text24.csv	1	1	710	289.849	74.82	28
15	27	1	0	text24.csv	0	1	651	289.849	74.82	28
15	27	1	0	text24.csv	1	1	724	289.849	74.82	28
15	27	1	0	text24.csv	0	1	471	289.849	74.82	28
15	27	1	0	text24.csv	0	1	407	289.849	74.82	28
15	27	1	0	text24.csv	1	1	480	289.849	74.82	28
15	27	1	0	text24.csv	1	1	627	289.849	74.82	28
15	27	1	0	text24.csv	0	1	435	289.849	74.82	28
15	27	1	0	text24.csv	0	1	608	289.849	74.82	28
15	27	1	0	text24.csv	0	1	578	289.849	74.82	28
15	27	1	0	text24.csv	1	1	845	289.849	74.82	28
15	27	1	0	text24.csv	1	1	1236	289.849	74.82	28
15	27	1	1	text30.csv	1	0	1761	289.849	74.82	28
15	27	1	1	text30.csv	1	0	976	289.849	74.82	28
15	27	1	1	text30.csv	1	0	1142	289.849	74.82	28
15	27	1	1	text30.csv	0	0	795	289.849	74.82	28
15	27	1	1	text25.csv	1	0	1075	289.849	74.82	28
15	27	1	1	text25.csv	1	0	800	289.849	74.82	28
15	27	1	1	text25.csv	1	0	1293	289.849	74.82	28
15	27	1	1	text25.csv	1	0	1471	289.849	74.82	28
15	27	1	1	text25.csv	0	0	776	289.849	74.82	28
15	27	1	1	text22.csv	0	0	986	289.849	74.82	28
15	27	1	1	text22.csv	0	0	1251	289.849	74.82	28
15	27	1	1	text22.csv	0	0	458	289.849	74.82	28
15	27	1	1	text26.csv	0	0	1197	289.849	74.82	28
16	18	1	0	text24.csv	1	1	614	519.584	46.16	51
16	18	1	0	text24.csv	0	1	481	519.584	46.16	51
16	18	1	0	text24.csv	0	1	614	519.584	46.16	51
16	18	1	0	text24.csv	1	1	613	519.584	46.16	51
16	18	1	0	text24.csv	1	1	902	519.584	46.16	51
16	18	1	0	text24.csv	0	1	736	519.584	46.16	51
16	18	1	0	text24.csv	0	1	1452	519.584	46.16	51
16	18	1	0	text24.csv	1	1	698	519.584	46.16	51
16	18	1	0	text24.csv	0	1	528	519.584	46.16	51
16	18	1	0	text24.csv	0	1	324	519.584	46.16	51
16	18	1	0	text24.csv	1	1	941	519.584	46.16	51
16	18	1	0	text23.csv	1	1	803	519.584	46.16	51
16	18	1	0	text23.csv	0	1	1430	519.584	46.16	51
16	18	1	0	text23.csv	0	1	1360	519.584	46.16	51
16	18	1	0	text23.csv	0	1	313	519.584	46.16	51
16	18	1	0	text23.csv	1	1	708	519.584	46.16	51
16	18	1	0	text23.csv	0	1	577	519.584	46.16	51
16	18	1	0	text23.csv	0	1	554	519.584	46.16	51
16	18	1	0	text23.csv	1	1	572	519.584	46.16	51
16	18	1	0	text23.csv	0	1	495	519.584	46.16	51
16	18	1	0	text23.csv	0	1	490	519.584	46.16	51
16	18	1	0	text23.csv	0	1	952	519.584	46.16	51
16	18	1	0	text23.csv	0	1	453	519.584	46.16	51
16	18	1	0	text23.csv	1	1	1299	519.584	46.16	51
16	18	1	0	text23.csv	0	1	617	519.584	46.16	51
16	18	1	0	text23.csv	0	1	633	519.584	46.16	51
16	18	1	0	text31.csv	0	1	551	519.584	46.16	51
16	18	1	0	text31.csv	1	1	616	519.584	46.16	51
16	18	1	0	text31.csv	1	1	688	519.584	46.16	51
16	18	1	0	text31.csv	0	1	405	519.584	46.16	51
16	18	1	0	text31.csv	0	1	1029	519.584	46.16	51
16	18	1	0	text31.csv	0	1	525	519.584	46.16	51
16	18	1	0	text31.csv	0	1	1207	519.584	46.16	51
16	18	1	0	text31.csv	0	1	1080	519.584	46.16	51
16	18	1	0	text31.csv	0	1	1542	519.584	46.16	51
16	18	1	0	text31.csv	0	1	833	519.584	46.16	51
16	18	1	0	text31.csv	1	1	760	519.584	46.16	51
16	18	1	0	text31.csv	1	1	769	519.584	46.16	51
16	18	1	0	text31.csv	0	1	1621	519.584	46.16	51
16	18	1	0	text31.csv	1	1	560	519.584	46.16	51
16	18	1	0	text31.csv	0	1	635	519.584	46.16	51
16	18	1	0	text31.csv	0	1	324	519.584	46.16	51
16	18	1	0	text29.csv	1	1	793	519.584	46.16	51
16	18	1	0	text29.csv	1	1	788	519.584	46.16	51
16	18	1	0	text29.csv	1	1	658	519.584	46.16	51
16	18	1	0	text29.csv	0	1	746	519.584	46.16	51
16	18	1	0	text29.csv	0	1	318	519.584	46.16	51
16	18	1	0	text29.csv	1	1	1508	519.584	46.16	51
16	18	1	0	text29.csv	1	1	516	519.584	46.16	51
16	18	1	0	text29.csv	0	1	943	519.584	46.16	51
16	18	1	0	text29.csv	1	1	1165	519.584	46.16	51
16	18	1	0	text29.csv	1	1	649	519.584	46.16	51
16	18	1	0	text29.csv	1	1	637	519.584	46.16	51
16	18	1	0	text29.csv	0	1	991	519.584	46.16	51
16	18	1	0	text29.csv	0	1	724	519.584	46.16	51
16	18	1	0	text29.csv	0	1	1318	519.584	46.16	51
16	18	1	0	text29.csv	1	1	797	519.584	46.16	51
16	18	1	0	text29.csv	0	1	717	519.584	46.16	51
16	18	1	0	text34.csv	1	1	594	519.584	46.16	51
16	18	1	0	text34.csv	0	1	323	519.584	46.16	51
16	18	1	0	text34.csv	0	1	525	519.584	46.16	51
16	18	1	0	text34.csv	0	1	714	519.584	46.16	51
16	18	1	0	text34.csv	0	1	752	519.584	46.16	51
16	18	1	0	text34.csv	1	1	736	519.584	46.16	51
16	18	1	0	text34.csv	1	1	1104	519.584	46.16	51
16	18	1	0	text34.csv	1	1	648	519.584	46.16	51
16	18	1	0	text34.csv	0	1	788	519.584	46.16	51
16	18	1	0	text34.csv	1	1	994	519.584	46.16	51
16	18	1	0	text34.csv	0	1	1380	519.584	46.16	51
16	18	1	0	text34.csv	0	1	993	519.584	46.16	51
16	18	1	0	text34.csv	0	1	1742	519.584	46.16	51
16	18	1	0	text34.csv	0	1	1355	519.584	46.16	51
16	18	1	0	text34.csv	0	1	721	519.584	46.16	51
16	18	1	0	text34.csv	1	1	1116	519.584	46.16	51
16	18	1	1	text19.csv	1	1	956	519.584	46.16	51
16	18	1	1	text19.csv	1	1	866	519.584	46.16	51
16	18	1	1	text19.csv	0	1	511	519.584	46.16	51
16	18	1	1	text19.csv	0	1	711	519.584	46.16	51
16	18	1	1	text19.csv	0	1	436	519.584	46.16	51
16	18	1	1	text19.csv	0	1	598	519.584	46.16	51
16	18	1	1	text19.csv	0	1	1177	519.584	46.16	51
16	18	1	1	text19.csv	1	1	324	519.584	46.16	51
16	18	1	1	text19.csv	0	1	605	519.584	46.16	51
16	18	1	1	text19.csv	1	1	749	519.584	46.16	51
16	18	1	1	text19.csv	0	1	547	519.584	46.16	51
16	18	1	1	text19.csv	1	1	917	519.584	46.16	51
16	18	1	1	text19.csv	0	1	374	519.584	46.16	51
16	18	1	1	text19.csv	0	1	442	519.584	46.16	51
16	18	1	1	text19.csv	0	1	1071	519.584	46.16	51
16	18	1	1	text19.csv	0	1	826	519.584	46.16	51
16	18	1	1	text19.csv	0	1	482	519.584	46.16	51
16	18	1	1	text30.csv	0	1	826	519.584	46.16	51
16	18	1	1	text30.csv	0	1	464	519.584	46.16	51
16	18	1	1	text30.csv	0	1	1060	519.584	46.16	51
16	18	1	1	text30.csv	0	1	749	519.584	46.16	51
16	18	1	1	text30.csv	0	1	1009	519.584	46.16	51
16	18	1	1	text30.csv	0	1	1329	519.584	46.16	51
16	18	1	1	text30.csv	1	1	368	519.584	46.16	51
16	18	1	1	text30.csv	1	1	1081	519.584	46.16	51
16	18	1	1	text30.csv	1	1	587	519.584	46.16	51
16	18	1	1	text30.csv	1	1	718	519.584	46.16	51
16	18	1	1	text30.csv	0	1	791	519.584	46.16	51
16	18	1	1	text30.csv	0	1	971	519.584	46.16	51
16	18	1	1	text30.csv	1	1	731	519.584	46.16	51
16	18	1	1	text30.csv	0	1	1057	519.584	46.16	51
16	18	1	1	text30.csv	1	1	1280	519.584	46.16	51
16	18	1	1	text30.csv	0	1	539	519.584	46.16	51
16	18	1	1	text30.csv	0	1	343	519.584	46.16	51
16	18	1	1	text32.csv	0	1	1131	519.584	46.16	51
16	18	1	1	text32.csv	0	1	877	519.584	46.16	51
16	18	1	1	text32.csv	1	1	1194	519.584	46.16	51
16	18	1	1	text32.csv	0	1	447	519.584	46.16	51
16	18	1	1	text32.csv	1	1	940	519.584	46.16	51
16	18	1	1	text32.csv	1	1	920	519.584	46.16	51
16	18	1	1	text32.csv	0	1	994	519.584	46.16	51
16	18	1	1	text32.csv	0	1	667	519.584	46.16	51
16	18	1	1	text32.csv	0	1	1372	519.584	46.16	51
16	18	1	1	text32.csv	1	1	1196	519.584	46.16	51
16	18	1	1	text32.csv	0	1	587	519.584	46.16	51
16	18	1	1	text32.csv	1	1	467	519.584	46.16	51
16	18	1	1	text32.csv	0	1	1255	519.584	46.16	51
16	18	1	1	text32.csv	0	1	1272	519.584	46.16	51
16	18	1	1	text32.csv	0	1	1797	519.584	46.16	51
16	18	1	1	text26.csv	0	1	708	519.584	46.16	51
16	18	1	1	text26.csv	1	1	631	519.584	46.16	51
16	18	1	1	text26.csv	1	1	566	519.584	46.16	51
16	18	1	1	text26.csv	0	1	418	519.584	46.16	51
16	18	1	1	text26.csv	1	1	537	519.584	46.16	51
16	18	1	1	text26.csv	0	1	425	519.584	46.16	51
16	18	1	1	text26.csv	0	1	447	519.584	46.16	51
16	18	1	1	text26.csv	0	1	684	519.584	46.16	51
16	18	1	1	text26.csv	1	1	1084	519.584	46.16	51
16	18	1	1	text26.csv	0	1	802	519.584	46.16	51
16	18	1	1	text26.csv	1	1	855	519.584	46.16	51
16	18	1	1	text26.csv	0	1	917	519.584	46.16	51
16	18	1	1	text26.csv	0	1	981	519.584	46.16	51
16	18	1	1	text26.csv	0	1	1115	519.584	46.16	51
16	18	1	1	text26.csv	1	1	665	519.584	46.16	51
16	18	1	1	text26.csv	0	1	1035	519.584	46.16	51
16	18	1	1	text26.csv	0	1	472	519.584	46.16	51
16	18	1	1	text22.csv	0	1	801	519.584	46.16	51
16	18	1	1	text22.csv	0	1	994	519.584	46.16	51
16	18	1	1	text22.csv	0	1	607	519.584	46.16	51
16	18	1	1	text22.csv	0	1	476	519.584	46.16	51
16	18	1	1	text22.csv	1	1	729	519.584	46.16	51
16	18	1	1	text22.csv	0	1	1174	519.584	46.16	51
16	18	1	1	text22.csv	0	1	594	519.584	46.16	51
16	18	1	1	text22.csv	1	1	388	519.584	46.16	51
16	18	1	1	text22.csv	1	1	1348	519.584	46.16	51
16	18	1	1	text22.csv	0	1	750	519.584	46.16	51
16	18	1	1	text22.csv	1	1	1141	519.584	46.16	51
16	18	1	1	text22.csv	0	1	958	519.584	46.16	51
16	18	1	1	text22.csv	0	1	1032	519.584	46.16	51
16	18	1	0	text24.csv	0	0	938	519.584	46.16	51
16	18	1	0	text24.csv	1	0	1458	519.584	46.16	51
16	18	1	0	text24.csv	1	0	951	519.584	46.16	51
16	18	1	0	text24.csv	1	0	722	519.584	46.16	51
16	18	1	0	text24.csv	0	0	1203	519.584	46.16	51
16	18	1	0	text24.csv	1	0	642	519.584	46.16	51
16	18	1	0	text24.csv	0	0	1349	519.584	46.16	51
16	18	1	0	text24.csv	0	0	1539	519.584	46.16	51
16	18	1	0	text23.csv	0	0	628	519.584	46.16	51
16	18	1	0	text23.csv	1	0	1214	519.584	46.16	51
16	18	1	0	text23.csv	1	0	513	519.584	46.16	51
16	18	1	0	text23.csv	0	0	1356	519.584	46.16	51
16	18	1	0	text23.csv	1	0	978	519.584	46.16	51
16	18	1	0	text31.csv	1	0	309	519.584	46.16	51
16	18	1	0	text31.csv	1	0	390	519.584	46.16	51
16	18	1	0	text31.csv	1	0	900	519.584	46.16	51
16	18	1	0	text31.csv	1	0	1293	519.584	46.16	51
16	18	1	0	text31.csv	1	0	1022	519.584	46.16	51
16	18	1	0	text31.csv	1	0	656	519.584	46.16	51
16	18	1	0	text29.csv	0	0	786	519.584	46.16	51
16	18	1	0	text29.csv	1	0	640	519.584	46.16	51
16	18	1	0	text29.csv	1	0	796	519.584	46.16	51
16	18	1	0	text29.csv	1	0	1281	519.584	46.16	51
16	18	1	0	text29.csv	1	0	596	519.584	46.16	51
16	18	1	0	text34.csv	1	0	1003	519.584	46.16	51
16	18	1	0	text34.csv	1	0	1086	519.584	46.16	51
16	18	1	0	text34.csv	1	0	1143	519.584	46.16	51
16	18	1	0	text34.csv	1	0	1329	519.584	46.16	51
16	18	1	0	text34.csv	1	0	991	519.584	46.16	51
16	18	1	1	text19.csv	1	0	772	519.584	46.16	51
16	18	1	1	text19.csv	1	0	957	519.584	46.16	51
16	18	1	1	text19.csv	1	0	926	519.584	46.16	51
16	18	1	1	text30.csv	1	0	1315	519.584	46.16	51
16	18	1	1	text30.csv	0	0	964	519.584	46.16	51
16	18	1	1	text30.csv	0	0	1452	519.584	46.16	51
16	18	1	1	text32.csv	1	0	360	519.584	46.16	51
16	18	1	1	text32.csv	1	0	875	519.584	46.16	51
16	18	1	1	text32.csv	1	0	860	519.584	46.16	51
16	18	1	1	text32.csv	1	0	832	519.584	46.16	51
16	18	1	1	text32.csv	1	0	1025	519.584	46.16	51
16	18	1	1	text26.csv	1	0	640	519.584	46.16	51
16	18	1	1	text26.csv	1	0	1338	519.584	46.16	51
16	18	1	1	text26.csv	1	0	1017	519.584	46.16	51
16	18	1	1	text26.csv	1	0	434	519.584	46.16	51
16	18	1	1	text22.csv	1	0	1182	519.584	46.16	51
16	18	1	1	text22.csv	0	0	598	519.584	46.16	51
16	18	1	1	text22.csv	1	0	805	519.584	46.16	51
16	18	1	1	text22.csv	0	0	1178	519.584	46.16	51
16	18	1	1	text22.csv	1	0	490	519.584	46.16	51
16	18	1	1	text22.csv	1	0	1121	519.584	46.16	51
16	18	1	1	text22.csv	1	0	761	519.584	46.16	51
16	18	1	0	text24.csv	1	0		519.584	46.16	51
17	29	1	1	text29.csv	0	1	1234	345.291	65.6475	35
17	29	1	1	text29.csv	0	1	579	345.291	65.6475	35
17	29	1	1	text29.csv	0	1	1292	345.291	65.6475	35
17	29	1	1	text29.csv	1	1	1163	345.291	65.6475	35
17	29	1	1	text29.csv	1	1	814	345.291	65.6475	35
17	29	1	1	text29.csv	1	1	1585	345.291	65.6475	35
17	29	1	1	text29.csv	0	1	666	345.291	65.6475	35
17	29	1	1	text29.csv	0	1	696	345.291	65.6475	35
17	29	1	1	text29.csv	1	1	842	345.291	65.6475	35
17	29	1	1	text29.csv	1	1	1336	345.291	65.6475	35
17	29	1	1	text29.csv	1	1	1579	345.291	65.6475	35
17	29	1	1	text29.csv	1	1	1530	345.291	65.6475	35
17	29	1	1	text29.csv	1	1	552	345.291	65.6475	35
17	29	1	1	text29.csv	0	1	756	345.291	65.6475	35
17	29	1	1	text29.csv	0	1	1682	345.291	65.6475	35
17	29	1	1	text29.csv	1	1	869	345.291	65.6475	35
17	29	1	1	text22.csv	1	1	1985	345.291	65.6475	35
17	29	1	1	text22.csv	1	1	1433	345.291	65.6475	35
17	29	1	1	text22.csv	1	1	851	345.291	65.6475	35
17	29	1	1	text22.csv	1	1	1508	345.291	65.6475	35
17	29	1	1	text22.csv	1	1	1105	345.291	65.6475	35
17	29	1	1	text22.csv	0	1	548	345.291	65.6475	35
17	29	1	1	text22.csv	1	1	662	345.291	65.6475	35
17	29	1	1	text22.csv	0	1	1292	345.291	65.6475	35
17	29	1	1	text22.csv	0	1	678	345.291	65.6475	35
17	29	1	1	text22.csv	0	1	603	345.291	65.6475	35
17	29	1	1	text22.csv	1	1	1249	345.291	65.6475	35
17	29	1	1	text22.csv	0	1	989	345.291	65.6475	35
17	29	1	1	text22.csv	1	1	774	345.291	65.6475	35
17	29	1	1	text22.csv	0	1	902	345.291	65.6475	35
17	29	1	1	text22.csv	0	1	780	345.291	65.6475	35
17	29	1	1	text22.csv	1	1	1021	345.291	65.6475	35
17	29	1	1	text22.csv	0	1	1846	345.291	65.6475	35
17	29	1	1	text30.csv	0	1	559	345.291	65.6475	35
17	29	1	1	text30.csv	1	1	914	345.291	65.6475	35
17	29	1	1	text30.csv	0	1	732	345.291	65.6475	35
17	29	1	1	text30.csv	1	1	1450	345.291	65.6475	35
17	29	1	1	text30.csv	0	1	891	345.291	65.6475	35
17	29	1	1	text30.csv	0	1	846	345.291	65.6475	35
17	29	1	1	text30.csv	1	1	1165	345.291	65.6475	35
17	29	1	1	text30.csv	0	1	977	345.291	65.6475	35
17	29	1	1	text30.csv	1	1	1436	345.291	65.6475	35
17	29	1	1	text30.csv	1	1	1022	345.291	65.6475	35
17	29	1	1	text30.csv	1	1	1709	345.291	65.6475	35
17	29	1	1	text30.csv	0	1	742	345.291	65.6475	35
17	29	1	1	text30.csv	1	1	937	345.291	65.6475	35
17	29	1	1	text30.csv	1	1	1928	345.291	65.6475	35
17	29	1	1	text30.csv	0	1	905	345.291	65.6475	35
17	29	1	1	text30.csv	0	1	816	345.291	65.6475	35
17	29	1	1	text30.csv	1	1	1242	345.291	65.6475	35
17	29	1	1	text25.csv	1	1	561	345.291	65.6475	35
17	29	1	1	text25.csv	1	1	645	345.291	65.6475	35
17	29	1	1	text25.csv	0	1	614	345.291	65.6475	35
17	29	1	1	text25.csv	1	1	914	345.291	65.6475	35
17	29	1	1	text25.csv	0	1	847	345.291	65.6475	35
17	29	1	1	text25.csv	1	1	1806	345.291	65.6475	35
17	29	1	1	text25.csv	0	1	1179	345.291	65.6475	35
17	29	1	1	text25.csv	1	1	1200	345.291	65.6475	35
17	29	1	1	text25.csv	0	1	800	345.291	65.6475	35
17	29	1	1	text25.csv	0	1	759	345.291	65.6475	35
17	29	1	1	text25.csv	0	1	632	345.291	65.6475	35
17	29	1	1	text25.csv	0	1	905	345.291	65.6475	35
17	29	1	1	text25.csv	1	1	1253	345.291	65.6475	35
17	29	1	1	text25.csv	1	1	1034	345.291	65.6475	35
17	29	1	1	text25.csv	1	1	705	345.291	65.6475	35
17	29	1	1	text25.csv	0	1	630	345.291	65.6475	35
17	29	1	1	text25.csv	1	1	624	345.291	65.6475	35
17	29	1	1	text26.csv	1	1	1055	345.291	65.6475	35
17	29	1	1	text26.csv	1	1	690	345.291	65.6475	35
17	29	1	1	text26.csv	0	1	1098	345.291	65.6475	35
17	29	1	1	text26.csv	1	1	1332	345.291	65.6475	35
17	29	1	1	text26.csv	1	1	938	345.291	65.6475	35
17	29	1	1	text26.csv	0	1	872	345.291	65.6475	35
17	29	1	1	text26.csv	0	1	1043	345.291	65.6475	35
17	29	1	1	text26.csv	0	1	1697	345.291	65.6475	35
17	29	1	1	text26.csv	1	1	1045	345.291	65.6475	35
17	29	1	1	text26.csv	1	1	530	345.291	65.6475	35
17	29	1	1	text26.csv	0	1	890	345.291	65.6475	35
17	29	1	1	text26.csv	0	1	742	345.291	65.6475	35
17	29	1	1	text26.csv	1	1	1010	345.291	65.6475	35
17	29	1	1	text26.csv	1	1	628	345.291	65.6475	35
17	29	1	1	text26.csv	1	1	667	345.291	65.6475	35
17	29	1	0	text19.csv	1	1	875	345.291	65.6475	35
17	29	1	0	text19.csv	0	1	506	345.291	65.6475	35
17	29	1	0	text19.csv	1	1	1352	345.291	65.6475	35
17	29	1	0	text19.csv	1	1	803	345.291	65.6475	35
17	29	1	0	text19.csv	0	1	571	345.291	65.6475	35
17	29	1	0	text19.csv	0	1	1275	345.291	65.6475	35
17	29	1	0	text19.csv	0	1	1358	345.291	65.6475	35
17	29	1	0	text19.csv	1	1	801	345.291	65.6475	35
17	29	1	0	text19.csv	0	1	1040	345.291	65.6475	35
17	29	1	0	text19.csv	1	1	1686	345.291	65.6475	35
17	29	1	0	text19.csv	0	1	614	345.291	65.6475	35
17	29	1	0	text19.csv	0	1	1000	345.291	65.6475	35
17	29	1	0	text19.csv	0	1	902	345.291	65.6475	35
17	29	1	0	text19.csv	0	1	1862	345.291	65.6475	35
17	29	1	0	text19.csv	1	1	1623	345.291	65.6475	35
17	29	1	0	text27.csv	1	1	1136	345.291	65.6475	35
17	29	1	0	text27.csv	0	1	776	345.291	65.6475	35
17	29	1	0	text27.csv	0	1	610	345.291	65.6475	35
17	29	1	0	text27.csv	1	1	810	345.291	65.6475	35
17	29	1	0	text27.csv	0	1	1007	345.291	65.6475	35
17	29	1	0	text27.csv	1	1	1033	345.291	65.6475	35
17	29	1	0	text27.csv	1	1	775	345.291	65.6475	35
17	29	1	0	text27.csv	1	1	1698	345.291	65.6475	35
17	29	1	0	text27.csv	0	1	797	345.291	65.6475	35
17	29	1	0	text27.csv	0	1	803	345.291	65.6475	35
17	29	1	0	text27.csv	1	1	1549	345.291	65.6475	35
17	29	1	0	text27.csv	1	1	1539	345.291	65.6475	35
17	29	1	0	text27.csv	1	1	1367	345.291	65.6475	35
17	29	1	0	text27.csv	1	1	1289	345.291	65.6475	35
17	29	1	0	text27.csv	0	1	668	345.291	65.6475	35
17	29	1	0	text34.csv	1	1	1178	345.291	65.6475	35
17	29	1	0	text34.csv	0	1	999	345.291	65.6475	35
17	29	1	0	text34.csv	0	1	646	345.291	65.6475	35
17	29	1	0	text34.csv	0	1	640	345.291	65.6475	35
17	29	1	0	text34.csv	1	1	1215	345.291	65.6475	35
17	29	1	0	text34.csv	1	1	1141	345.291	65.6475	35
17	29	1	0	text34.csv	0	1	594	345.291	65.6475	35
17	29	1	0	text34.csv	1	1	1485	345.291	65.6475	35
17	29	1	0	text34.csv	1	1	1685	345.291	65.6475	35
17	29	1	0	text34.csv	1	1	2018	345.291	65.6475	35
17	29	1	0	text34.csv	1	1	946	345.291	65.6475	35
17	29	1	0	text34.csv	1	1	708	345.291	65.6475	35
17	29	1	0	text34.csv	0	1	1503	345.291	65.6475	35
17	29	1	0	text34.csv	0	1	749	345.291	65.6475	35
17	29	1	0	text34.csv	1	1	1213	345.291	65.6475	35
17	29	1	0	text23.csv	0	1	865	345.291	65.6475	35
17	29	1	0	text23.csv	1	1	1534	345.291	65.6475	35
17	29	1	0	text23.csv	1	1	707	345.291	65.6475	35
17	29	1	0	text23.csv	0	1	896	345.291	65.6475	35
17	29	1	0	text23.csv	0	1	717	345.291	65.6475	35
17	29	1	0	text23.csv	1	1	1242	345.291	65.6475	35
17	29	1	0	text23.csv	1	1	1005	345.291	65.6475	35
17	29	1	0	text23.csv	1	1	1604	345.291	65.6475	35
17	29	1	0	text23.csv	0	1	1310	345.291	65.6475	35
17	29	1	0	text23.csv	0	1	1183	345.291	65.6475	35
17	29	1	0	text23.csv	0	1	677	345.291	65.6475	35
17	29	1	0	text23.csv	0	1	725	345.291	65.6475	35
17	29	1	0	text23.csv	1	1	794	345.291	65.6475	35
17	29	1	0	text23.csv	1	1	1840	345.291	65.6475	35
17	29	1	0	text23.csv	1	1	1056	345.291	65.6475	35
17	29	1	0	text23.csv	0	1	1387	345.291	65.6475	35
17	29	1	0	text23.csv	0	1	912	345.291	65.6475	35
17	29	1	0	text23.csv	0	1	485	345.291	65.6475	35
17	29	1	0	text24.csv	0	1	1295	345.291	65.6475	35
17	29	1	0	text24.csv	0	1	658	345.291	65.6475	35
17	29	1	0	text24.csv	0	1	770	345.291	65.6475	35
17	29	1	0	text24.csv	1	1	619	345.291	65.6475	35
17	29	1	0	text24.csv	1	1	956	345.291	65.6475	35
17	29	1	0	text24.csv	0	1	742	345.291	65.6475	35
17	29	1	0	text24.csv	1	1	1545	345.291	65.6475	35
17	29	1	0	text24.csv	0	1	998	345.291	65.6475	35
17	29	1	0	text24.csv	1	1	1294	345.291	65.6475	35
17	29	1	0	text24.csv	1	1	761	345.291	65.6475	35
17	29	1	0	text24.csv	0	1	694	345.291	65.6475	35
17	29	1	0	text24.csv	1	1	1312	345.291	65.6475	35
17	29	1	0	text24.csv	1	1	1719	345.291	65.6475	35
17	29	1	0	text24.csv	1	1	893	345.291	65.6475	35
17	29	1	0	text24.csv	1	1	656	345.291	65.6475	35
17	29	1	0	text24.csv	1	1	714	345.291	65.6475	35
17	29	1	0	text24.csv	1	1	1297	345.291	65.6475	35
17	29	1	1	text29.csv	1	0	1085	345.291	65.6475	35
17	29	1	1	text29.csv	0	0	1123	345.291	65.6475	35
17	29	1	1	text29.csv	1	0	1145	345.291	65.6475	35
17	29	1	1	text22.csv	1	0	1425	345.291	65.6475	35
17	29	1	1	text22.csv	0	0	1453	345.291	65.6475	35
17	29	1	1	text30.csv	0	0	1243	345.291	65.6475	35
17	29	1	1	text30.csv	0	0	1805	345.291	65.6475	35
17	29	1	1	text30.csv	1	0	1619	345.291	65.6475	35
17	29	1	1	text30.csv	0	0	1830	345.291	65.6475	35
17	29	1	1	text25.csv	0	0	1067	345.291	65.6475	35
17	29	1	1	text25.csv	0	0	1385	345.291	65.6475	35
17	29	1	1	text25.csv	0	0	1304	345.291	65.6475	35
17	29	1	1	text25.csv	0	0	1680	345.291	65.6475	35
17	29	1	1	text25.csv	1	0	1351	345.291	65.6475	35
17	29	1	1	text26.csv	0	0	868	345.291	65.6475	35
17	29	1	1	text26.csv	0	0	792	345.291	65.6475	35
17	29	1	1	text26.csv	0	0	984	345.291	65.6475	35
17	29	1	1	text26.csv	0	0	1369	345.291	65.6475	35
17	29	1	1	text26.csv	0	0	1425	345.291	65.6475	35
17	29	1	0	text19.csv	0	0	1860	345.291	65.6475	35
17	29	1	0	text19.csv	0	0	1550	345.291	65.6475	35
17	29	1	0	text19.csv	1	0	1495	345.291	65.6475	35
17	29	1	0	text19.csv	0	0	1643	345.291	65.6475	35
17	29	1	0	text27.csv	0	0	1471	345.291	65.6475	35
17	29	1	0	text27.csv	1	0	1166	345.291	65.6475	35
17	29	1	0	text27.csv	0	0	1260	345.291	65.6475	35
17	29	1	0	text27.csv	1	0	1293	345.291	65.6475	35
17	29	1	0	text27.csv	0	0	1655	345.291	65.6475	35
17	29	1	0	text34.csv	0	0	1416	345.291	65.6475	35
17	29	1	0	text34.csv	0	0	1712	345.291	65.6475	35
17	29	1	0	text34.csv	1	0	1328	345.291	65.6475	35
17	29	1	0	text23.csv	0	0	964	345.291	65.6475	35
17	29	1	0	text23.csv	0	0	1699	345.291	65.6475	35
17	29	1	0	text24.csv	0	0	1488	345.291	65.6475	35
17	29	1	0	text24.csv	0	0	905	345.291	65.6475	35
17	29	1	1	text29.csv	1	0		345.291	65.6475	35
17	29	1	1	text22.csv	1	0		345.291	65.6475	35
17	29	1	0	text19.csv	1	0		345.291	65.6475	35
17	29	1	0	text34.csv	0	0		345.291	65.6475	35
17	29	1	0	text24.csv	1	0		345.291	65.6475	35
18	22	1	0	text30.csv	0	1	562	424.166	58.5075	72
18	22	1	0	text30.csv	0	1	602	424.166	58.5075	72
18	22	1	0	text30.csv	1	1	358	424.166	58.5075	72
18	22	1	0	text30.csv	0	1	302	424.166	58.5075	72
18	22	1	0	text30.csv	0	1	731	424.166	58.5075	72
18	22	1	0	text30.csv	0	1	397	424.166	58.5075	72
18	22	1	0	text30.csv	1	1	551	424.166	58.5075	72
18	22	1	0	text30.csv	1	1	799	424.166	58.5075	72
18	22	1	0	text30.csv	0	1	316	424.166	58.5075	72
18	22	1	0	text30.csv	1	1	1079	424.166	58.5075	72
18	22	1	0	text30.csv	1	1	1136	424.166	58.5075	72
18	22	1	0	text30.csv	0	1	508	424.166	58.5075	72
18	22	1	0	text30.csv	0	1	416	424.166	58.5075	72
18	22	1	0	text30.csv	1	1	994	424.166	58.5075	72
18	22	1	0	text30.csv	0	1	801	424.166	58.5075	72
18	22	1	0	text30.csv	1	1	593	424.166	58.5075	72
18	22	1	0	text30.csv	0	1	1062	424.166	58.5075	72
18	22	1	0	text27.csv	1	1	474	424.166	58.5075	72
18	22	1	0	text27.csv	0	1	700	424.166	58.5075	72
18	22	1	0	text27.csv	0	1	730	424.166	58.5075	72
18	22	1	0	text27.csv	0	1	606	424.166	58.5075	72
18	22	1	0	text27.csv	0	1	919	424.166	58.5075	72
18	22	1	0	text27.csv	1	1	807	424.166	58.5075	72
18	22	1	0	text27.csv	1	1	451	424.166	58.5075	72
18	22	1	0	text27.csv	0	1	927	424.166	58.5075	72
18	22	1	0	text27.csv	1	1	365	424.166	58.5075	72
18	22	1	0	text27.csv	0	1	1619	424.166	58.5075	72
18	22	1	0	text27.csv	0	1	1410	424.166	58.5075	72
18	22	1	0	text27.csv	0	1	858	424.166	58.5075	72
18	22	1	0	text27.csv	1	1	727	424.166	58.5075	72
18	22	1	0	text27.csv	1	1	1086	424.166	58.5075	72
18	22	1	0	text27.csv	0	1	384	424.166	58.5075	72
18	22	1	0	text27.csv	1	1	742	424.166	58.5075	72
18	22	1	0	text22.csv	0	1	512	424.166	58.5075	72
18	22	1	0	text22.csv	1	1	769	424.166	58.5075	72
18	22	1	0	text22.csv	0	1	859	424.166	58.5075	72
18	22	1	0	text22.csv	1	1	981	424.166	58.5075	72
18	22	1	0	text22.csv	1	1	1576	424.166	58.5075	72
18	22	1	0	text22.csv	1	1	704	424.166	58.5075	72
18	22	1	0	text22.csv	1	1	1920	424.166	58.5075	72
18	22	1	0	text22.csv	1	1	428	424.166	58.5075	72
18	22	1	0	text22.csv	0	1	1391	424.166	58.5075	72
18	22	1	0	text22.csv	1	1	1163	424.166	58.5075	72
18	22	1	0	text22.csv	1	1	799	424.166	58.5075	72
18	22	1	0	text22.csv	1	1	538	424.166	58.5075	72
18	22	1	0	text22.csv	0	1	493	424.166	58.5075	72
18	22	1	0	text22.csv	1	1	350	424.166	58.5075	72
18	22	1	0	text22.csv	1	1	995	424.166	58.5075	72
18	22	1	0	text22.csv	0	1	469	424.166	58.5075	72
18	22	1	0	text22.csv	0	1	990	424.166	58.5075	72
18	22	1	0	text22.csv	0	1	894	424.166	58.5075	72
18	22	1	0	text32.csv	1	1	608	424.166	58.5075	72
18	22	1	0	text32.csv	0	1	353	424.166	58.5075	72
18	22	1	0	text32.csv	0	1	436	424.166	58.5075	72
18	22	1	0	text32.csv	0	1	786	424.166	58.5075	72
18	22	1	0	text32.csv	1	1	789	424.166	58.5075	72
18	22	1	0	text32.csv	0	1	731	424.166	58.5075	72
18	22	1	0	text32.csv	1	1	724	424.166	58.5075	72
18	22	1	0	text32.csv	0	1	796	424.166	58.5075	72
18	22	1	0	text32.csv	1	1	1237	424.166	58.5075	72
18	22	1	0	text32.csv	1	1	564	424.166	58.5075	72
18	22	1	0	text32.csv	1	1	704	424.166	58.5075	72
18	22	1	0	text32.csv	1	1	669	424.166	58.5075	72
18	22	1	0	text32.csv	1	1	380	424.166	58.5075	72
18	22	1	0	text32.csv	0	1	402	424.166	58.5075	72
18	22	1	0	text32.csv	1	1	593	424.166	58.5075	72
18	22	1	0	text32.csv	0	1	717	424.166	58.5075	72
18	22	1	0	text32.csv	1	1	536	424.166	58.5075	72
18	22	1	0	text28.csv	1	1	790	424.166	58.5075	72
18	22	1	0	text28.csv	1	1	744	424.166	58.5075	72
18	22	1	0	text28.csv	1	1	304	424.166	58.5075	72
18	22	1	0	text28.csv	0	1	294	424.166	58.5075	72
18	22	1	0	text28.csv	1	1	462	424.166	58.5075	72
18	22	1	0	text28.csv	0	1	720	424.166	58.5075	72
18	22	1	0	text28.csv	0	1	310	424.166	58.5075	72
18	22	1	0	text28.csv	1	1	479	424.166	58.5075	72
18	22	1	0	text28.csv	0	1	838	424.166	58.5075	72
18	22	1	0	text28.csv	1	1	873	424.166	58.5075	72
18	22	1	0	text28.csv	0	1	703	424.166	58.5075	72
18	22	1	0	text28.csv	1	1	616	424.166	58.5075	72
18	22	1	0	text28.csv	1	1	650	424.166	58.5075	72
18	22	1	0	text28.csv	1	1	692	424.166	58.5075	72
18	22	1	0	text28.csv	0	1	761	424.166	58.5075	72
18	22	1	0	text28.csv	1	1	620	424.166	58.5075	72
18	22	1	0	text28.csv	0	1	698	424.166	58.5075	72
18	22	1	0	text28.csv	0	1	890	424.166	58.5075	72
18	22	1	0	text28.csv	0	1	504	424.166	58.5075	72
18	22	1	0	text28.csv	1	1	500	424.166	58.5075	72
18	22	1	0	text28.csv	0	1	1920	424.166	58.5075	72
18	22	1	1	text33.csv	0	1	428	424.166	58.5075	72
18	22	1	1	text33.csv	1	1	799	424.166	58.5075	72
18	22	1	1	text33.csv	1	1	682	424.166	58.5075	72
18	22	1	1	text33.csv	1	1	521	424.166	58.5075	72
18	22	1	1	text33.csv	1	1	612	424.166	58.5075	72
18	22	1	1	text33.csv	1	1	342	424.166	58.5075	72
18	22	1	1	text33.csv	1	1	1717	424.166	58.5075	72
18	22	1	1	text33.csv	1	1	480	424.166	58.5075	72
18	22	1	1	text33.csv	0	1	1955	424.166	58.5075	72
18	22	1	1	text33.csv	0	1	306	424.166	58.5075	72
18	22	1	1	text33.csv	1	1	1456	424.166	58.5075	72
18	22	1	1	text33.csv	1	1	1000	424.166	58.5075	72
18	22	1	1	text33.csv	1	1	624	424.166	58.5075	72
18	22	1	1	text33.csv	1	1	958	424.166	58.5075	72
18	22	1	1	text33.csv	1	1	1185	424.166	58.5075	72
18	22	1	1	text33.csv	1	1	977	424.166	58.5075	72
18	22	1	1	text33.csv	0	1	629	424.166	58.5075	72
18	22	1	1	text33.csv	1	1	800	424.166	58.5075	72
18	22	1	1	text33.csv	0	1	1261	424.166	58.5075	72
18	22	1	1	text29.csv	1	1	661	424.166	58.5075	72
18	22	1	1	text29.csv	1	1	479	424.166	58.5075	72
18	22	1	1	text29.csv	1	1	653	424.166	58.5075	72
18	22	1	1	text29.csv	0	1	279	424.166	58.5075	72
18	22	1	1	text29.csv	0	1	691	424.166	58.5075	72
18	22	1	1	text29.csv	1	1	530	424.166	58.5075	72
18	22	1	1	text29.csv	1	1	931	424.166	58.5075	72
18	22	1	1	text29.csv	0	1	332	424.166	58.5075	72
18	22	1	1	text29.csv	0	1	610	424.166	58.5075	72
18	22	1	1	text29.csv	1	1	538	424.166	58.5075	72
18	22	1	1	text29.csv	0	1	490	424.166	58.5075	72
18	22	1	1	text29.csv	0	1	655	424.166	58.5075	72
18	22	1	1	text29.csv	1	1	359	424.166	58.5075	72
18	22	1	1	text29.csv	1	1	416	424.166	58.5075	72
18	22	1	1	text29.csv	1	1	616	424.166	58.5075	72
18	22	1	1	text29.csv	0	1	602	424.166	58.5075	72
18	22	1	1	text29.csv	1	1	917	424.166	58.5075	72
18	22	1	1	text29.csv	1	1	691	424.166	58.5075	72
18	22	1	1	text31.csv	0	1	637	424.166	58.5075	72
18	22	1	1	text31.csv	0	1	469	424.166	58.5075	72
18	22	1	1	text31.csv	0	1	565	424.166	58.5075	72
18	22	1	1	text31.csv	1	1	608	424.166	58.5075	72
18	22	1	1	text31.csv	0	1	285	424.166	58.5075	72
18	22	1	1	text31.csv	0	1	479	424.166	58.5075	72
18	22	1	1	text31.csv	1	1	538	424.166	58.5075	72
18	22	1	1	text31.csv	0	1	1138	424.166	58.5075	72
18	22	1	1	text31.csv	1	1	636	424.166	58.5075	72
18	22	1	1	text31.csv	0	1	1125	424.166	58.5075	72
18	22	1	1	text31.csv	0	1	696	424.166	58.5075	72
18	22	1	1	text31.csv	1	1	522	424.166	58.5075	72
18	22	1	1	text31.csv	1	1	872	424.166	58.5075	72
18	22	1	1	text31.csv	1	1	604	424.166	58.5075	72
18	22	1	1	text31.csv	0	1	1165	424.166	58.5075	72
18	22	1	1	text31.csv	1	1	344	424.166	58.5075	72
18	22	1	1	text31.csv	0	1	874	424.166	58.5075	72
18	22	1	1	text31.csv	1	1	332	424.166	58.5075	72
18	22	1	1	text31.csv	0	1	405	424.166	58.5075	72
18	22	1	1	text31.csv	0	1	527	424.166	58.5075	72
18	22	1	1	text34.csv	1	1	373	424.166	58.5075	72
18	22	1	1	text34.csv	1	1	766	424.166	58.5075	72
18	22	1	1	text34.csv	1	1	489	424.166	58.5075	72
18	22	1	1	text34.csv	1	1	422	424.166	58.5075	72
18	22	1	1	text34.csv	1	1	377	424.166	58.5075	72
18	22	1	1	text34.csv	0	1	630	424.166	58.5075	72
18	22	1	1	text34.csv	0	1	644	424.166	58.5075	72
18	22	1	1	text34.csv	0	1	398	424.166	58.5075	72
18	22	1	1	text34.csv	0	1	816	424.166	58.5075	72
18	22	1	1	text34.csv	1	1	263	424.166	58.5075	72
18	22	1	1	text34.csv	0	1	541	424.166	58.5075	72
18	22	1	1	text34.csv	0	1	781	424.166	58.5075	72
18	22	1	1	text34.csv	1	1	392	424.166	58.5075	72
18	22	1	1	text34.csv	1	1	602	424.166	58.5075	72
18	22	1	1	text34.csv	0	1	463	424.166	58.5075	72
18	22	1	1	text34.csv	0	1	472	424.166	58.5075	72
18	22	1	1	text34.csv	0	1	242	424.166	58.5075	72
18	22	1	1	text34.csv	0	1	318	424.166	58.5075	72
18	22	1	1	text19.csv	0	1	578	424.166	58.5075	72
18	22	1	1	text19.csv	1	1	673	424.166	58.5075	72
18	22	1	1	text19.csv	0	1	591	424.166	58.5075	72
18	22	1	1	text19.csv	1	1	434	424.166	58.5075	72
18	22	1	1	text19.csv	0	1	404	424.166	58.5075	72
18	22	1	1	text19.csv	1	1	1384	424.166	58.5075	72
18	22	1	1	text19.csv	1	1	1223	424.166	58.5075	72
18	22	1	1	text19.csv	0	1	480	424.166	58.5075	72
18	22	1	1	text19.csv	0	1	869	424.166	58.5075	72
18	22	1	1	text19.csv	1	1	679	424.166	58.5075	72
18	22	1	1	text19.csv	0	1	463	424.166	58.5075	72
18	22	1	1	text19.csv	1	1	754	424.166	58.5075	72
18	22	1	1	text19.csv	1	1	385	424.166	58.5075	72
18	22	1	1	text19.csv	1	1	521	424.166	58.5075	72
[truncated: 5,055 more rows]
