# Supplementary material for: Listening to two-talker conversations in quiet settings: the role of listeners’ cognitive processing capabilities for memory and listening effort
Source: Sci Rep. 2024 Oct 1;14:22764. doi: 10.1038/s41598-024-74085-1 (PMC11445257; doi:10.1038/s41598-024-74085-1)
Supplement: Supplementary file 1 — Supplementary Information 1. [file 41598_2024_74085_MOESM1_ESM.zip › data/memory_listening-task.xlsx]

## Sheet: Sheet 1
VPnum	age	block	direction	text	questionnr	question	solution	answer	rt	performance	attention	processingspeed	workingmemory
1	27	1	1	text27.csv	0	Auf wen ist Björn sehr stolz?	Nora	Nora	5023	1	455.406	53.9075	63
1	27	1	1	text27.csv	1	Wer ist sich über seinen Berufswunsch noch nicht im Klaren?	Manuela	?	16938	0	455.406	53.9075	63
1	27	1	1	text27.csv	2	Wer war früher skeptisch gegenüber Noras Berufswunsch?	Maximilian	Björn	7128	0	455.406	53.9075	63
1	27	1	1	text27.csv	3	In welchem Verwandtschaftsverhältnis steht Manuela zu Maximilian?	Tochter	Mutter	6976	0	455.406	53.9075	63
1	27	1	1	text27.csv	4	In welchem Verwandtschaftsverhältnis steht Horst zu Susi?	Vater	Mann	9689	0	455.406	53.9075	63
1	27	1	1	text27.csv	5	Wie viele Kinder haben Maximilian und Susi?	3	3	7047	1	455.406	53.9075	63
1	27	1	1	text27.csv	6	Welche Berufsausbildung zieht Manuela derzeit in Erwägung?	Schneider	Schauspielerin	9941	0	455.406	53.9075	63
1	27	1	1	text27.csv	7	Wie heißt die Gaststätte, in der Susi oft aushilft?	Sonnenwirt	Sonnhof	7093	0	455.406	53.9075	63
1	27	1	1	text27.csv	8	Welchen Beruf strebt Nora an?	Schauspielerin	?	4319	0	455.406	53.9075	63
1	27	1	1	text22.csv	0	Wer ist Förster?	Gerd	Großvater	5704	0	455.406	53.9075	63
1	27	1	1	text22.csv	1	Wer hat den Großvater trotz seines Hobbies sehr gerne?	Inga	Inga	5038	1	455.406	53.9075	63
1	27	1	1	text22.csv	2	Wer hat es nicht bereut mit der Arbeit aufgehört zu haben?	Sabine	Mutter	8986	0	455.406	53.9075	63
1	27	1	1	text22.csv	3	Wie viele Schwestern hat Kristin?	2	2	4110	1	455.406	53.9075	63
1	27	1	1	text22.csv	4	In welchem Verwandtschaftsverhältnis steht Inga zu Joshua?	Schwester	Schwester	4759	1	455.406	53.9075	63
1	27	1	1	text22.csv	5	In welchem Verwandtschaftsverhältnis steht Gerd zu Sabine?	Vater	Vater	7088	1	455.406	53.9075	63
1	27	1	1	text22.csv	6	Wohin will Gerd Joshua mitnehmen?	Wald	Jagd	6361	0	455.406	53.9075	63
1	27	1	1	text22.csv	7	Welchen Beruf hatte Sabine?	Anwaltsgehilfin	Krankenschwester	4722	0	455.406	53.9075	63
1	27	1	1	text22.csv	8	Wie viele Jahre hatte Sabine schon aufgehört zu arbeiten, als ihr zweites Kind geboren wurde?	1	3	7017	0	455.406	53.9075	63
1	27	1	1	text30.csv	0	Wer will wieder Kontakt zu Marie aufnehmen?	Jakob	Jakob	4815	1	455.406	53.9075	63
1	27	1	1	text30.csv	1	Wer hat derzeit keine feste Arbeitsstelle?	Paul	der Legasteniker	20927	0	455.406	53.9075	63
1	27	1	1	text30.csv	2	Wer ist in der Medienbranche tätig?	Nina	Nina	4980	1	455.406	53.9075	63
1	27	1	1	text30.csv	3	Wie viele Geschwister hat Paul?	2	2	5183	1	455.406	53.9075	63
1	27	1	1	text30.csv	4	In welchem Verwandtschaftsverhältnis steht Hanna zu Paul?	Oma	Oma	7070	1	455.406	53.9075	63
1	27	1	1	text30.csv	5	In welchem Verwandtschaftsverhältnis steht Nina zu Jakob?	Schwester	Mutter	5632	0	455.406	53.9075	63
1	27	1	1	text30.csv	6	Was erschwert Paul die Arbeitssuche?	Legasthenie	Legasthenie	12046	1	455.406	53.9075	63
1	27	1	1	text30.csv	7	Warum hat sich Jakob so lange nicht bei Marie gemeldet?	Angst	ausgewandert	9512	0	455.406	53.9075	63
1	27	1	1	text30.csv	8	Welchen Beruf hat Paul erlernt?	Schreiner	Schreiner	5436	1	455.406	53.9075	63
1	27	1	1	text26.csv	0	Wer arbeitet gerade an seiner Masterarbeit?	Tim	Tim	7683	1	455.406	53.9075	63
1	27	1	1	text26.csv	1	Wer machte im Sommer eine große Österreich-Rundfahrt?	Edwin	Edwin	3756	1	455.406	53.9075	63
1	27	1	1	text26.csv	2	Wer kann besonders gut kochen?	Laura	Edwins Tochter	5779	0	455.406	53.9075	63
1	27	1	1	text26.csv	3	Wie viele Kinder hat Karin?	1	2	8559	0	455.406	53.9075	63
1	27	1	1	text26.csv	4	In welchem Verwandtschaftsverhältnis steht Tim zu Manuel?	Vater	Vater	7871	1	455.406	53.9075	63
1	27	1	1	text26.csv	5	In welchem Verwandtschaftsverhältnis steht Doris zu Laura?	Mutter	Mutter	7494	1	455.406	53.9075	63
1	27	1	1	text26.csv	6	Mit welchem Fahrzeug machte Edwin die Österreich-Rundfahrt?	Fahrrad	Fahrrad	4937	1	455.406	53.9075	63
1	27	1	1	text26.csv	7	Welches Hobby hat Tim?	Schach	Informatiker	3961	0	455.406	53.9075	63
1	27	1	1	text26.csv	8	Aus welcher Stadt kommt Tim ursprünglich?	Innsbruck	?	5040	0	455.406	53.9075	63
1	27	1	1	text34.csv	0	Wer darf nur am Wochenende ausgehen?	Renate	Silvia	4532	0	455.406	53.9075	63
1	27	1	1	text34.csv	1	Wer ist von Wilhelms Modelleisenbahn begeistert?	Ulrike	Ulrike	3866	1	455.406	53.9075	63
1	27	1	1	text34.csv	2	Wen fährt Ulrike oft spazieren?	Bea	jüngere Schwester	9423	0	455.406	53.9075	63
1	27	1	1	text34.csv	3	Wie viele Enkelkinder hat Wilhelm?	4	4	4139	1	455.406	53.9075	63
1	27	1	1	text34.csv	4	Wie viele Brüder hat Bea?	0	0	2710	1	455.406	53.9075	63
1	27	1	1	text34.csv	5	In welchem Verwandtschaftsverhältnis steht Sylvia zu Wilhelm?	Enkelin	Enkel	6130	1	455.406	53.9075	63
1	27	1	1	text34.csv	6	Seit wie vielen Jahren ist Anna alleinerziehend?	6	?	3810	0	455.406	53.9075	63
1	27	1	1	text34.csv	7	In welcher Stadt ist Ulrike immer an Weihnachten?	Braunschweig	Braunschweig	7946	1	455.406	53.9075	63
1	27	1	1	text34.csv	8	Welche Sportart betreibt Renate?	Handball/Volleyball	Handball	4535	1	455.406	53.9075	63
1	27	1	0	text33.csv	0	Wer kann ein Musikinstrument spielen?	Rene	Bruder von Talia nicht Johann	26758	0	455.406	53.9075	63
1	27	1	0	text33.csv	1	Wer wollte nicht nach Deutschland mitkommen?	Janik	Ludwig	5611	0	455.406	53.9075	63
1	27	1	0	text33.csv	2	Wer versucht häufig, Janik zu kontaktieren?	Sophie	Tochter	8656	0	455.406	53.9075	63
1	27	1	0	text33.csv	3	Wie viele Kinder hat Sophie?	3	4	3883	0	455.406	53.9075	63
1	27	1	0	text33.csv	4	In welchem Verwandtschaftsverhältnis steht Janik zu Rene?	Großvater	Vater	8169	0	455.406	53.9075	63
1	27	1	0	text33.csv	5	In welchem Verwandtschaftsverhältnis steht Theo zu Johann?	Vater	Bruder	6679	0	455.406	53.9075	63
1	27	1	0	text33.csv	6	Auf welche Schule geht Johann?	Realschule	Realschule	3698	1	455.406	53.9075	63
1	27	1	0	text33.csv	7	Welchen Berufswunsch hat Rene?	Pianist	Sportler	5374	0	455.406	53.9075	63
1	27	1	0	text33.csv	8	Seit wie vielen Jahren ist Thalias Familie in Deutschland?	5	5	3576	1	455.406	53.9075	63
1	27	1	0	text32.csv	0	Wer hatte sich über Philips Bekenntnis nicht gewundert?	Klara	Mutter	5637	0	455.406	53.9075	63
1	27	1	0	text32.csv	1	Wer arbeitet in einer Schule?	Melanie	Melanie	3533	1	455.406	53.9075	63
1	27	1	0	text32.csv	2	Wer ist von Beruf Informatiker?	Marius	Freund von Philipp	7992	0	455.406	53.9075	63
1	27	1	0	text32.csv	3	In welchem Verhältnis steht Marius zu Philip?	Partner/Lebenspartner/Freund	Partner	6892	1	455.406	53.9075	63
1	27	1	0	text32.csv	4	Wie viele Enkelkinder hat Christina?	2	2	5116	1	455.406	53.9075	63
1	27	1	0	text32.csv	5	In welchem Verwandtschaftsverhältnis steht Melanie zu Erich?	Enkelin	Enkelin	6910	1	455.406	53.9075	63
1	27	1	0	text32.csv	6	Was macht Klara nichts aus, wenn es die Dorfgemeinschaft tut?	Getuschel/Tuscheln	lästern	12959	1	455.406	53.9075	63
1	27	1	0	text32.csv	7	Wie viele Jahre sind Marius und Philip bereits ein Paar?	11	11	3765	1	455.406	53.9075	63
1	27	1	0	text32.csv	8	Wie viele Monate Elternzeit möchte sich Melanie nehmen?	4	4	1988	1	455.406	53.9075	63
1	27	1	0	text25.csv	0	Wer musste in eine neue Klasse?	Amelie	Amelie	6683	1	455.406	53.9075	63
1	27	1	0	text25.csv	1	Wer freute sich über Amelies Mithilfe?	Matilda	Mathilda	4183	1	455.406	53.9075	63
1	27	1	0	text25.csv	2	Wer hatte sich anfangs oft über das Training beschwert?	Tara	Tara	4138	1	455.406	53.9075	63
1	27	1	0	text25.csv	3	In welchem Verwandtschaftsverhältnis steht Martin zu Tara?	Vater	Vater	5247	1	455.406	53.9075	63
1	27	1	0	text25.csv	4	In welchem Verwandtschaftsverhältnis steht Eva zu Martin?	Ehefrau	Mutter	4191	0	455.406	53.9075	63
1	27	1	0	text25.csv	5	Wie viele Enkel hat Matilda?	2	2	6203	1	455.406	53.9075	63
1	27	1	0	text25.csv	6	In welchem Land lebt Tara derzeit?	Spanien	Spanien	3097	1	455.406	53.9075	63
1	27	1	0	text25.csv	7	Welche Haustiere besitzt Eva?	Hunde	?	2554	0	455.406	53.9075	63
1	27	1	0	text25.csv	8	Was betreibt Martin in Spanien?	Jugendherberge	Jugendherberge	5438	1	455.406	53.9075	63
1	27	1	0	text28.csv	0	Wer lebte mit Romy in Stuttgart?	Wolf	Vater	8411	0	455.406	53.9075	63
1	27	1	0	text28.csv	1	Wen lernte Wolf vor fünf Jahren kennen?	Rebecca	Frau	11512	0	455.406	53.9075	63
1	27	1	0	text28.csv	2	Wer war früher Buchhalter?	Otto	Otto	4897	1	455.406	53.9075	63
1	27	1	0	text28.csv	3	Wie viele Söhne hat Wolf?	0	0	3675	1	455.406	53.9075	63
1	27	1	0	text28.csv	4	In welchem Verwandtschaftsverhältnis steht Moritz zu Rebecca?	Adoptivsohn	Sohn	5994	1	455.406	53.9075	63
1	27	1	0	text28.csv	5	In welchem Verwandtschaftsverhältnis steht Wolf zu Romy?	Vater	Vater	3845	1	455.406	53.9075	63
1	27	1	0	text28.csv	6	Wie viele Monate war Moritz bei seiner Adoption alt?	6	4	12063	0	455.406	53.9075	63
1	27	1	0	text28.csv	7	Vor wie vielen Monaten konnte Romy in das neue Haus einziehen?	2	2	4524	1	455.406	53.9075	63
1	27	1	0	text28.csv	8	In welcher Stadt lebt Wolf jetzt?	Lüneburg	Lüneburg	4019	1	455.406	53.9075	63
1	27	1	0	text31.csv	0	Wer hatte sich mit Tanjas Vater zerstritten?	Eugen	Eugen	5914	1	455.406	53.9075	63
1	27	1	0	text31.csv	1	Wer machte Eugen durch sein erstes gesprochenes Wort eine Freude?	Hendrik	Moritz Enkel	19505	0	455.406	53.9075	63
1	27	1	0	text31.csv	2	Wer war sehr gerne unter Menschen und warmherzig?	Martha	Martha	4965	1	455.406	53.9075	63
1	27	1	0	text31.csv	3	In welchem Verwandtschaftsverhältnis steht Martha zu Hendrik?	Großmutter	Oma	6375	1	455.406	53.9075	63
1	27	1	0	text31.csv	4	In welchem Verwandtschaftsverhältnis steht Tanja zu Eugen?	Schwiegertochter	Schwiertochter	6072	1	455.406	53.9075	63
1	27	1	0	text31.csv	5	Wie viele Kinder hat Martha?	1	1	1592	1	455.406	53.9075	63
1	27	1	0	text31.csv	6	Woher kannte Frank Tanja?	Kindergarten	Supermarkt	6501	0	455.406	53.9075	63
1	27	1	0	text31.csv	7	Welches Geschäft besitzt Sebastian?	Baustoffhandel	?	4126	0	455.406	53.9075	63
1	27	1	0	text31.csv	8	Wie viele Jahre hatten sich Tanja und Frank nicht gesehen, als sie sich verliebten?	20	?	3889	0	455.406	53.9075	63
1	27	0	1	text23.csv	0	Wer konnte von den Spekulationsgewinnen in den Urlaub fliegen?	Clarissa	Clarissa	6235	1	455.406	53.9075	63
1	27	0	1	text23.csv	1	Wer spekuliert seit vielen Jahren an der Börse?	Heiko	Clarissas Sohn	12102	0	455.406	53.9075	63
1	27	0	1	text23.csv	2	Wer wohnt zwei Straßen von Rosa entfernt?	Vincent	Friedrich	4438	0	455.406	53.9075	63
1	27	0	1	text23.csv	3	In welchem Verwandtschaftsverhältnis steht Clarissa zu Gustav?	Schwester	Schwester	9897	1	455.406	53.9075	63
1	27	0	1	text23.csv	4	In welchem Verwandtschaftsverhältnis steht Frida zu Rosa?	Tochter	Tochter	3907	1	455.406	53.9075	63
1	27	0	1	text23.csv	5	Wie viele Enkel hat Vincent?	0	0	11472	1	455.406	53.9075	63
1	27	0	1	text23.csv	6	Wie alt ist Rosa?	85	80	2238	1	455.406	53.9075	63
1	27	0	1	text23.csv	7	In welcher Stadt lebt Vincent?	Hamburg	Hamburg	5007	1	455.406	53.9075	63
1	27	0	1	text23.csv	8	Wo machte Clarissa Urlaub?	Australien	Südafrika	8567	0	455.406	53.9075	63
1	27	0	1	text24.csv	0	Wer wirkt derzeit ausgelassener?	Till	Till	4636	1	455.406	53.9075	63
1	27	0	1	text24.csv	1	Wer wurde von Simon vor der Haustür erwartet?	Maria	Maria	8760	1	455.406	53.9075	63
1	27	0	1	text24.csv	2	Für wen machte Gina oft Pizza?	Andrea	Andrea	3614	1	455.406	53.9075	63
1	27	0	1	text24.csv	3	In welchem Verwandtschaftsverhältnis steht Maria zu Luisa?	Tochter	Tochter	8018	1	455.406	53.9075	63
1	27	0	1	text24.csv	4	Wie viele Kinder hat Luisa?	3	3	3177	1	455.406	53.9075	63
1	27	0	1	text24.csv	5	In welchem Verwandtschaftsverhältnis steht Till zu Gina?	Enkel	Enkel	4550	1	455.406	53.9075	63
1	27	0	1	text24.csv	6	Aus welchem Land stammt Gina?	Italien	Italien	3716	1	455.406	53.9075	63
1	27	0	1	text24.csv	7	Welchen Sport betreibt Till?	Judo	Judo	2788	1	455.406	53.9075	63
1	27	0	1	text24.csv	8	In der Nähe welcher Stadt lebt die Familie?	Hannover	Hannover	5072	1	455.406	53.9075	63
1	27	0	0	text19.csv	0	Wer arbeitet in einem Projekt zur Wasserversorgung?	Veronika	Veronika	4608	1	455.406	53.9075	63
1	27	0	0	text19.csv	1	Wem gehörte eine Reinigung?	Marianne	?	4146	0	455.406	53.9075	63
1	27	0	0	text19.csv	2	Wer ist Mariannes jüngstes Kind?	Paola	Bea	2254	0	455.406	53.9075	63
1	27	0	0	text19.csv	3	Wie viele Enkelsöhne hat Marianne?	0	1	2471	0	455.406	53.9075	63
1	27	0	0	text19.csv	4	In welchem Verwandtschaftsverhältnis steht Karla zu Hans?	Schwester	Mutter	18420	0	455.406	53.9075	63
1	27	0	0	text19.csv	5	Wie viele Söhne hat Marianne?	2	2	12700	1	455.406	53.9075	63
1	27	0	0	text19.csv	6	Womit ist Hans gerade beschäftigt?	Hausbau	Hausbau	3733	1	455.406	53.9075	63
1	27	0	0	text19.csv	7	In welchem Land ist Veronika derzeit?	Nigeria	?	3189	0	455.406	53.9075	63
1	27	0	0	text19.csv	8	Wie viele Stunden Zugfahrt wohnt Marianne von Paola entfernt?	3	3	5612	1	455.406	53.9075	63
1	27	0	0	text29.csv	0	Wem hat es Familie Schneider zu verdanken, dass sie in Nürnberg lebt?	Adrian	Adrian	10327	1	455.406	53.9075	63
1	27	0	0	text29.csv	1	Wer hat schon Vorbereitungen für die Hochzeit getroffen?	Oliver	Adrian	8792	0	455.406	53.9075	63
1	27	0	0	text29.csv	2	Wer darf an der Familienfeier ausnahmsweise lange mitfeiern?	Benedikt	Benedikt	3781	1	455.406	53.9075	63
1	27	0	0	text29.csv	3	In welchem Verwandtschaftsverhältnis steht Adrian zu Lina?	Ehemann	Mann	12623	1	455.406	53.9075	63
1	27	0	0	text29.csv	4	In welchem Verwandtschaftsverhältnis steht Benedikt zu Tamara?	Sohn	Sohn	2733	1	455.406	53.9075	63
1	27	0	0	text29.csv	5	Wie viele Schwestern hat Tamara?	0	0	3214	1	455.406	53.9075	63
1	27	0	0	text29.csv	6	Woher stammt Adrian?	Sudetenland	Osteuropa	24977	0	455.406	53.9075	63
1	27	0	0	text29.csv	7	In welcher Behörde arbeitet Oliver?	Finanzamt	?	3111	0	455.406	53.9075	63
1	27	0	0	text29.csv	8	Welche Tiere züchtet Adrian in seiner Freizeit?	Forellen	Forellen	3235	1	455.406	53.9075	63
10	20	1	0	text31.csv	0	Wer hatte sich mit Tanjas Vater zerstritten?	Eugen	der Vater ihres Mannes	19362	0	474.338	42.885	33
10	20	1	0	text31.csv	1	Wer machte Eugen durch sein erstes gesprochenes Wort eine Freude?	Hendrik	seinem Opa	13214	0	474.338	42.885	33
10	20	1	0	text31.csv	2	Wer war sehr gerne unter Menschen und warmherzig?	Martha	die Mutter von Tanjas Mann	21697	0	474.338	42.885	33
10	20	1	0	text31.csv	3	In welchem Verwandtschaftsverhältnis steht Martha zu Hendrik?	Großmutter	ist seine Mutter	10468	0	474.338	42.885	33
10	20	1	0	text31.csv	4	In welchem Verwandtschaftsverhältnis steht Tanja zu Eugen?	Schwiegertochter	ist seine Mutter	6015	0	474.338	42.885	33
10	20	1	0	text31.csv	5	Wie viele Kinder hat Martha?	1	1	5312	1	474.338	42.885	33
10	20	1	0	text31.csv	6	Woher kannte Frank Tanja?	Kindergarten	Kindergarten	8467	1	474.338	42.885	33
10	20	1	0	text31.csv	7	Welches Geschäft besitzt Sebastian?	Baustoffhandel	Baustoff	13172	1	474.338	42.885	33
10	20	1	0	text31.csv	8	Wie viele Jahre hatten sich Tanja und Frank nicht gesehen, als sie sich verliebten?	20	10	9518	0	474.338	42.885	33
10	20	1	0	text22.csv	0	Wer ist Förster?	Gerd	der Opa	4223	0	474.338	42.885	33
10	20	1	0	text22.csv	1	Wer hat den Großvater trotz seines Hobbies sehr gerne?	Inga	Inga	4852	1	474.338	42.885	33
10	20	1	0	text22.csv	2	Wer hat es nicht bereut mit der Arbeit aufgehört zu haben?	Sabine	die Mutter	6802	0	474.338	42.885	33
10	20	1	0	text22.csv	3	Wie viele Schwestern hat Kristin?	2	2	5707	1	474.338	42.885	33
10	20	1	0	text22.csv	4	In welchem Verwandtschaftsverhältnis steht Inga zu Joshua?	Schwester	sind Geschwister	10329	1	474.338	42.885	33
10	20	1	0	text22.csv	5	In welchem Verwandtschaftsverhältnis steht Gerd zu Sabine?	Vater	ist ihr Vater	6891	1	474.338	42.885	33
10	20	1	0	text22.csv	6	Wohin will Gerd Joshua mitnehmen?	Wald	in den Wald	6356	1	474.338	42.885	33
10	20	1	0	text22.csv	7	Welchen Beruf hatte Sabine?	Anwaltsgehilfin	Anwaltsgehilfin	12345	1	474.338	42.885	33
10	20	1	0	text22.csv	8	Wie viele Jahre hatte Sabine schon aufgehört zu arbeiten, als ihr zweites Kind geboren wurde?	1	1 bis 2	10875	0	474.338	42.885	33
10	20	1	0	text32.csv	0	Wer hatte sich über Philips Bekenntnis nicht gewundert?	Klara	seine Mutter	7272	0	474.338	42.885	33
10	20	1	0	text32.csv	1	Wer arbeitet in einer Schule?	Melanie	Philipps Schwester	10787	0	474.338	42.885	33
10	20	1	0	text32.csv	2	Wer ist von Beruf Informatiker?	Marius	Philipps Freund	9768	0	474.338	42.885	33
10	20	1	0	text32.csv	3	In welchem Verhältnis steht Marius zu Philip?	Partner/Lebenspartner/Freund	ist sein Opa	13131	0	474.338	42.885	33
10	20	1	0	text32.csv	4	Wie viele Enkelkinder hat Christina?	2	2	3817	1	474.338	42.885	33
10	20	1	0	text32.csv	5	In welchem Verwandtschaftsverhältnis steht Melanie zu Erich?	Enkelin	ist ihr Opa	10538	1	474.338	42.885	33
10	20	1	0	text32.csv	6	Was macht Klara nichts aus, wenn es die Dorfgemeinschaft tut?	Getuschel/Tuscheln	das Tuscheln über Philipp	17448	1	474.338	42.885	33
10	20	1	0	text32.csv	7	Wie viele Jahre sind Marius und Philip bereits ein Paar?	11	über 11 Jahre	9749	1	474.338	42.885	33
10	20	1	0	text32.csv	8	Wie viele Monate Elternzeit möchte sich Melanie nehmen?	4	4 Monate	7562	1	474.338	42.885	33
10	20	1	0	text34.csv	0	Wer darf nur am Wochenende ausgehen?	Renate	Renate	6565	1	474.338	42.885	33
10	20	1	0	text34.csv	1	Wer ist von Wilhelms Modelleisenbahn begeistert?	Ulrike	drittes Kind Ulrike	13243	1	474.338	42.885	33
10	20	1	0	text34.csv	2	Wen fährt Ulrike oft spazieren?	Bea	ihre kleine Schwester Beate	11005	0	474.338	42.885	33
10	20	1	0	text34.csv	3	Wie viele Enkelkinder hat Wilhelm?	4	4	3986	1	474.338	42.885	33
10	20	1	0	text34.csv	4	Wie viele Brüder hat Bea?	0	kein	4554	1	474.338	42.885	33
10	20	1	0	text34.csv	5	In welchem Verwandtschaftsverhältnis steht Sylvia zu Wilhelm?	Enkelin	es ist ihr Opa	8228	1	474.338	42.885	33
10	20	1	0	text34.csv	6	Seit wie vielen Jahren ist Anna alleinerziehend?	6	6 Jahren	8795	1	474.338	42.885	33
10	20	1	0	text34.csv	7	In welcher Stadt ist Ulrike immer an Weihnachten?	Braunschweig	Braunschweig	6373	1	474.338	42.885	33
10	20	1	0	text34.csv	8	Welche Sportart betreibt Renate?	Handball/Volleyball	Handball	6920	1	474.338	42.885	33
10	20	1	0	text25.csv	0	Wer musste in eine neue Klasse?	Amelie	Amelie	5429	1	474.338	42.885	33
10	20	1	0	text25.csv	1	Wer freute sich über Amelies Mithilfe?	Matilda	ihre Oma	5855	0	474.338	42.885	33
10	20	1	0	text25.csv	2	Wer hatte sich anfangs oft über das Training beschwert?	Tara	Tara	5197	1	474.338	42.885	33
10	20	1	0	text25.csv	3	In welchem Verwandtschaftsverhältnis steht Martin zu Tara?	Vater	ist ihr Opa	8805	0	474.338	42.885	33
10	20	1	0	text25.csv	4	In welchem Verwandtschaftsverhältnis steht Eva zu Martin?	Ehefrau	seine Frau	7347	1	474.338	42.885	33
10	20	1	0	text25.csv	5	Wie viele Enkel hat Matilda?	2	2	4338	1	474.338	42.885	33
10	20	1	0	text25.csv	6	In welchem Land lebt Tara derzeit?	Spanien	Spanien	4406	1	474.338	42.885	33
10	20	1	0	text25.csv	7	Welche Haustiere besitzt Eva?	Hunde	2 Hunde	6824	1	474.338	42.885	33
10	20	1	0	text25.csv	8	Was betreibt Martin in Spanien?	Jugendherberge	Jugenherbege	14775	1	474.338	42.885	33
10	20	1	1	text26.csv	0	Wer arbeitet gerade an seiner Masterarbeit?	Tim	der Freund von Edwins Tochter	16594	0	474.338	42.885	33
10	20	1	1	text26.csv	1	Wer machte im Sommer eine große Österreich-Rundfahrt?	Edwin	Edwin	5247	1	474.338	42.885	33
10	20	1	1	text26.csv	2	Wer kann besonders gut kochen?	Laura	Edwins andere Tochter aus Graz	9957	0	474.338	42.885	33
10	20	1	1	text26.csv	3	Wie viele Kinder hat Karin?	1	1	3820	1	474.338	42.885	33
10	20	1	1	text26.csv	4	In welchem Verwandtschaftsverhältnis steht Tim zu Manuel?	Vater	Tim ist sein Vater	10993	1	474.338	42.885	33
10	20	1	1	text26.csv	5	In welchem Verwandtschaftsverhältnis steht Doris zu Laura?	Mutter	sind Geschwister	10036	0	474.338	42.885	33
10	20	1	1	text26.csv	6	Mit welchem Fahrzeug machte Edwin die Österreich-Rundfahrt?	Fahrrad	Mit dem Fahrrad	9208	1	474.338	42.885	33
10	20	1	1	text26.csv	7	Welches Hobby hat Tim?	Schach	Schach	8846	1	474.338	42.885	33
10	20	1	1	text26.csv	8	Aus welcher Stadt kommt Tim ursprünglich?	Innsbruck	Insbruck	6561	1	474.338	42.885	33
10	20	1	1	text19.csv	0	Wer arbeitet in einem Projekt zur Wasserversorgung?	Veronika	Veronika	6580	1	474.338	42.885	33
10	20	1	1	text19.csv	1	Wem gehörte eine Reinigung?	Marianne	der Mutter	6050	0	474.338	42.885	33
10	20	1	1	text19.csv	2	Wer ist Mariannes jüngstes Kind?	Paola	das Mädchen mit der eigenen Familie	24961	0	474.338	42.885	33
10	20	1	1	text19.csv	3	Wie viele Enkelsöhne hat Marianne?	0	keine	5620	1	474.338	42.885	33
10	20	1	1	text19.csv	4	In welchem Verwandtschaftsverhältnis steht Karla zu Hans?	Schwester	Geschwister	11328	1	474.338	42.885	33
10	20	1	1	text19.csv	5	Wie viele Söhne hat Marianne?	2	2	2843	1	474.338	42.885	33
10	20	1	1	text19.csv	6	Womit ist Hans gerade beschäftigt?	Hausbau	Hausbau	4596	1	474.338	42.885	33
10	20	1	1	text19.csv	7	In welchem Land ist Veronika derzeit?	Nigeria	Nigeria	5989	1	474.338	42.885	33
10	20	1	1	text19.csv	8	Wie viele Stunden Zugfahrt wohnt Marianne von Paola entfernt?	3	3 Stunden	6259	1	474.338	42.885	33
10	20	1	1	text30.csv	0	Wer will wieder Kontakt zu Marie aufnehmen?	Jakob	Jakob	5369	1	474.338	42.885	33
10	20	1	1	text30.csv	1	Wer hat derzeit keine feste Arbeitsstelle?	Paul	Paul	5508	1	474.338	42.885	33
10	20	1	1	text30.csv	2	Wer ist in der Medienbranche tätig?	Nina	die Tochter von Marie	8367	0	474.338	42.885	33
10	20	1	1	text30.csv	3	Wie viele Geschwister hat Paul?	2	2	2223	1	474.338	42.885	33
10	20	1	1	text30.csv	4	In welchem Verwandtschaftsverhältnis steht Hanna zu Paul?	Oma	Hanna ist seine Oma	20693	1	474.338	42.885	33
10	20	1	1	text30.csv	5	In welchem Verwandtschaftsverhältnis steht Nina zu Jakob?	Schwester	Nina ist seine Oma	9881	0	474.338	42.885	33
10	20	1	1	text30.csv	6	Was erschwert Paul die Arbeitssuche?	Legasthenie	seine Legastini	10246	1	474.338	42.885	33
10	20	1	1	text30.csv	7	Warum hat sich Jakob so lange nicht bei Marie gemeldet?	Angst	aus Angst vor ihrer Reaktion	14661	1	474.338	42.885	33
10	20	1	1	text30.csv	8	Welchen Beruf hat Paul erlernt?	Schreiner	Schreiner	4288	1	474.338	42.885	33
10	20	1	1	text24.csv	0	Wer wirkt derzeit ausgelassener?	Till	der Bruder von Maria Till	14735	1	474.338	42.885	33
10	20	1	1	text24.csv	1	Wer wurde von Simon vor der Haustür erwartet?	Maria	Maria	7839	1	474.338	42.885	33
10	20	1	1	text24.csv	2	Für wen machte Gina oft Pizza?	Andrea	für Marias ältere Schwester	15884	0	474.338	42.885	33
10	20	1	1	text24.csv	3	In welchem Verwandtschaftsverhältnis steht Maria zu Luisa?	Tochter	Luisa ist die Mutter	10797	1	474.338	42.885	33
10	20	1	1	text24.csv	4	Wie viele Kinder hat Luisa?	3	3	2744	1	474.338	42.885	33
10	20	1	1	text24.csv	5	In welchem Verwandtschaftsverhältnis steht Till zu Gina?	Enkel	Gina ist seine Oma	10087	1	474.338	42.885	33
10	20	1	1	text24.csv	6	Aus welchem Land stammt Gina?	Italien	Italien	5395	1	474.338	42.885	33
10	20	1	1	text24.csv	7	Welchen Sport betreibt Till?	Judo	Judo	3529	1	474.338	42.885	33
10	20	1	1	text24.csv	8	In der Nähe welcher Stadt lebt die Familie?	Hannover	Hannover	4475	1	474.338	42.885	33
10	20	1	1	text28.csv	0	Wer lebte mit Romy in Stuttgart?	Wolf	ihr Vater Wolf	11154	1	474.338	42.885	33
10	20	1	1	text28.csv	1	Wen lernte Wolf vor fünf Jahren kennen?	Rebecca	Die Mutter von Moritz	12976	0	474.338	42.885	33
10	20	1	1	text28.csv	2	Wer war früher Buchhalter?	Otto	der Opa von Moritz	8159	0	474.338	42.885	33
10	20	1	1	text28.csv	3	Wie viele Söhne hat Wolf?	0	keinen bzw einen wenn Moritz zählt	17770	1	474.338	42.885	33
10	20	1	1	text28.csv	4	In welchem Verwandtschaftsverhältnis steht Moritz zu Rebecca?	Adoptivsohn	ist seine Adoptivmutter	14794	1	474.338	42.885	33
10	20	1	1	text28.csv	5	In welchem Verwandtschaftsverhältnis steht Wolf zu Romy?	Vater	Wolf ist Romys Vater	11185	1	474.338	42.885	33
10	20	1	1	text28.csv	6	Wie viele Monate war Moritz bei seiner Adoption alt?	6	8	13141	0	474.338	42.885	33
10	20	1	1	text28.csv	7	Vor wie vielen Monaten konnte Romy in das neue Haus einziehen?	2	2 Monaten	7527	1	474.338	42.885	33
10	20	1	1	text28.csv	8	In welcher Stadt lebt Wolf jetzt?	Lüneburg	Lüneburg	6285	1	474.338	42.885	33
10	20	0	0	text27.csv	0	Auf wen ist Björn sehr stolz?	Nora	Nora seine Schwester	9675	1	474.338	42.885	33
10	20	0	0	text27.csv	1	Wer ist sich über seinen Berufswunsch noch nicht im Klaren?	Manuela	jüngste Schwester von Björn	16034	0	474.338	42.885	33
10	20	0	0	text27.csv	2	Wer war früher skeptisch gegenüber Noras Berufswunsch?	Maximilian	ihr Vater	7057	0	474.338	42.885	33
10	20	0	0	text27.csv	3	In welchem Verwandtschaftsverhältnis steht Manuela zu Maximilian?	Tochter	Tochter	23124	1	474.338	42.885	33
10	20	0	0	text27.csv	4	In welchem Verwandtschaftsverhältnis steht Horst zu Susi?	Vater	Schwiegervater	9976	0	474.338	42.885	33
10	20	0	0	text27.csv	5	Wie viele Kinder haben Maximilian und Susi?	3	3	6582	1	474.338	42.885	33
10	20	0	0	text27.csv	6	Welche Berufsausbildung zieht Manuela derzeit in Erwägung?	Schneider	Schneiderlehre	7801	1	474.338	42.885	33
10	20	0	0	text27.csv	7	Wie heißt die Gaststätte, in der Susi oft aushilft?	Sonnenwirt	Sonnenwirt	6033	1	474.338	42.885	33
10	20	0	0	text27.csv	8	Welchen Beruf strebt Nora an?	Schauspielerin	Schauspielerin	10337	1	474.338	42.885	33
10	20	0	0	text29.csv	0	Wem hat es Familie Schneider zu verdanken, dass sie in Nürnberg lebt?	Adrian	Adrian	6654	1	474.338	42.885	33
10	20	0	0	text29.csv	1	Wer hat schon Vorbereitungen für die Hochzeit getroffen?	Oliver	der Verlobte der Tochter	17409	0	474.338	42.885	33
10	20	0	0	text29.csv	2	Wer darf an der Familienfeier ausnahmsweise lange mitfeiern?	Benedikt	der Sohn der beiden	8170	0	474.338	42.885	33
10	20	0	0	text29.csv	3	In welchem Verwandtschaftsverhältnis steht Adrian zu Lina?	Ehemann	verheiratet	9935	1	474.338	42.885	33
10	20	0	0	text29.csv	4	In welchem Verwandtschaftsverhältnis steht Benedikt zu Tamara?	Sohn	ist Tamaras Sohn	20283	1	474.338	42.885	33
10	20	0	0	text29.csv	5	Wie viele Schwestern hat Tamara?	0	keine	5381	1	474.338	42.885	33
10	20	0	0	text29.csv	6	Woher stammt Adrian?	Sudetenland	Sudan	6638	0	474.338	42.885	33
10	20	0	0	text29.csv	7	In welcher Behörde arbeitet Oliver?	Finanzamt	Finanzamt	6408	1	474.338	42.885	33
10	20	0	0	text29.csv	8	Welche Tiere züchtet Adrian in seiner Freizeit?	Forellen	Forellen	5381	1	474.338	42.885	33
10	20	0	1	text33.csv	0	Wer kann ein Musikinstrument spielen?	Rene	der jüngste Bruder	8825	0	474.338	42.885	33
10	20	0	1	text33.csv	1	Wer wollte nicht nach Deutschland mitkommen?	Janik	Jannik	5864	1	474.338	42.885	33
10	20	0	1	text33.csv	2	Wer versucht häufig, Janik zu kontaktieren?	Sophie	seine Tochter Sophie	10083	1	474.338	42.885	33
10	20	0	1	text33.csv	3	Wie viele Kinder hat Sophie?	3	3	3139	1	474.338	42.885	33
10	20	0	1	text33.csv	4	In welchem Verwandtschaftsverhältnis steht Janik zu Rene?	Großvater	Janik ist der Opa	10349	1	474.338	42.885	33
10	20	0	1	text33.csv	5	In welchem Verwandtschaftsverhältnis steht Theo zu Johann?	Vater	Theo ist sein Vater	15437	1	474.338	42.885	33
10	20	0	1	text33.csv	6	Auf welche Schule geht Johann?	Realschule	Realschule	5500	1	474.338	42.885	33
10	20	0	1	text33.csv	7	Welchen Berufswunsch hat Rene?	Pianist	berühmter Pianist	10135	1	474.338	42.885	33
10	20	0	1	text33.csv	8	Seit wie vielen Jahren ist Thalias Familie in Deutschland?	5	8	7572	0	474.338	42.885	33
10	20	0	1	text23.csv	0	Wer konnte von den Spekulationsgewinnen in den Urlaub fliegen?	Clarissa	Clarissa	8257	1	474.338	42.885	33
10	20	0	1	text23.csv	1	Wer spekuliert seit vielen Jahren an der Börse?	Heiko	Clarissas Sohn	8306	0	474.338	42.885	33
10	20	0	1	text23.csv	2	Wer wohnt zwei Straßen von Rosa entfernt?	Vincent	ihr Bruder	6342	0	474.338	42.885	33
10	20	0	1	text23.csv	3	In welchem Verwandtschaftsverhältnis steht Clarissa zu Gustav?	Schwester	sind Geschwister	17683	1	474.338	42.885	33
10	20	0	1	text23.csv	4	In welchem Verwandtschaftsverhältnis steht Frida zu Rosa?	Tochter	Rosa ist die Mutter	10939	1	474.338	42.885	33
10	20	0	1	text23.csv	5	Wie viele Enkel hat Vincent?	0	2	13393	0	474.338	42.885	33
10	20	0	1	text23.csv	6	Wie alt ist Rosa?	85	80	3358	1	474.338	42.885	33
10	20	0	1	text23.csv	7	In welcher Stadt lebt Vincent?	Hamburg	Hamburg	5195	1	474.338	42.885	33
10	20	0	1	text23.csv	8	Wo machte Clarissa Urlaub?	Australien	Australien	6152	1	474.338	42.885	33
11	26	1	1	text27.csv	0	Auf wen ist Björn sehr stolz?	Nora	Gaststätte	16090	0	454.407	69.955	39
11	26	1	1	text27.csv	1	Wer ist sich über seinen Berufswunsch noch nicht im Klaren?	Manuela	die Schwester von Nora	7270	0	454.407	69.955	39
11	26	1	1	text27.csv	2	Wer war früher skeptisch gegenüber Noras Berufswunsch?	Maximilian	der Vater	4005	0	454.407	69.955	39
11	26	1	1	text27.csv	3	In welchem Verwandtschaftsverhältnis steht Manuela zu Maximilian?	Tochter	tochter vater	7832	1	454.407	69.955	39
11	26	1	1	text27.csv	4	In welchem Verwandtschaftsverhältnis steht Horst zu Susi?	Vater	vater tochter	6940	1	454.407	69.955	39
11	26	1	1	text27.csv	5	Wie viele Kinder haben Maximilian und Susi?	3	2	5617	0	454.407	69.955	39
11	26	1	1	text27.csv	6	Welche Berufsausbildung zieht Manuela derzeit in Erwägung?	Schneider	schneiderin	6609	1	454.407	69.955	39
11	26	1	1	text27.csv	7	Wie heißt die Gaststätte, in der Susi oft aushilft?	Sonnenwirt		3389	0	454.407	69.955	39
11	26	1	1	text27.csv	8	Welchen Beruf strebt Nora an?	Schauspielerin	schauspielerin	4462	1	454.407	69.955	39
11	26	1	1	text32.csv	0	Wer hatte sich über Philips Bekenntnis nicht gewundert?	Klara	clara	4537	1	454.407	69.955	39
11	26	1	1	text32.csv	1	Wer arbeitet in einer Schule?	Melanie	die schwester von philip	9357	0	454.407	69.955	39
11	26	1	1	text32.csv	2	Wer ist von Beruf Informatiker?	Marius	der partner von philip	11110	0	454.407	69.955	39
11	26	1	1	text32.csv	3	In welchem Verhältnis steht Marius zu Philip?	Partner/Lebenspartner/Freund	partnerschaft	8908	1	454.407	69.955	39
11	26	1	1	text32.csv	4	Wie viele Enkelkinder hat Christina?	2	2	3249	1	454.407	69.955	39
11	26	1	1	text32.csv	5	In welchem Verwandtschaftsverhältnis steht Melanie zu Erich?	Enkelin	enkelin und opa	11893	1	454.407	69.955	39
11	26	1	1	text32.csv	6	Was macht Klara nichts aus, wenn es die Dorfgemeinschaft tut?	Getuschel/Tuscheln	tratsch	7242	1	454.407	69.955	39
11	26	1	1	text32.csv	7	Wie viele Jahre sind Marius und Philip bereits ein Paar?	11	11	2416	1	454.407	69.955	39
11	26	1	1	text32.csv	8	Wie viele Monate Elternzeit möchte sich Melanie nehmen?	4	4	2347	1	454.407	69.955	39
11	26	1	1	text28.csv	0	Wer lebte mit Romy in Stuttgart?	Wolf	der vater	5996	0	454.407	69.955	39
11	26	1	1	text28.csv	1	Wen lernte Wolf vor fünf Jahren kennen?	Rebecca	seine partnerin	11014	0	454.407	69.955	39
11	26	1	1	text28.csv	2	Wer war früher Buchhalter?	Otto		3242	0	454.407	69.955	39
11	26	1	1	text28.csv	3	Wie viele Söhne hat Wolf?	0	nur eine tochter	7995	1	454.407	69.955	39
11	26	1	1	text28.csv	4	In welchem Verwandtschaftsverhältnis steht Moritz zu Rebecca?	Adoptivsohn	stiefgeschwister	14191	0	454.407	69.955	39
11	26	1	1	text28.csv	5	In welchem Verwandtschaftsverhältnis steht Wolf zu Romy?	Vater	vater tochter	3659	1	454.407	69.955	39
11	26	1	1	text28.csv	6	Wie viele Monate war Moritz bei seiner Adoption alt?	6	5	6081	0	454.407	69.955	39
11	26	1	1	text28.csv	7	Vor wie vielen Monaten konnte Romy in das neue Haus einziehen?	2		5008	0	454.407	69.955	39
11	26	1	1	text28.csv	8	In welcher Stadt lebt Wolf jetzt?	Lüneburg	lüneburg	6298	1	454.407	69.955	39
11	26	1	1	text19.csv	0	Wer arbeitet in einem Projekt zur Wasserversorgung?	Veronika	verena	4441	0	454.407	69.955	39
11	26	1	1	text19.csv	1	Wem gehörte eine Reinigung?	Marianne	der oma	4566	0	454.407	69.955	39
11	26	1	1	text19.csv	2	Wer ist Mariannes jüngstes Kind?	Paola	verena	4404	0	454.407	69.955	39
11	26	1	1	text19.csv	3	Wie viele Enkelsöhne hat Marianne?	0	1	3520	0	454.407	69.955	39
11	26	1	1	text19.csv	4	In welchem Verwandtschaftsverhältnis steht Karla zu Hans?	Schwester		7366	0	454.407	69.955	39
11	26	1	1	text19.csv	5	Wie viele Söhne hat Marianne?	2	1	3264	0	454.407	69.955	39
11	26	1	1	text19.csv	6	Womit ist Hans gerade beschäftigt?	Hausbau	hausbau	3304	1	454.407	69.955	39
11	26	1	1	text19.csv	7	In welchem Land ist Veronika derzeit?	Nigeria	namibia	5123	0	454.407	69.955	39
11	26	1	1	text19.csv	8	Wie viele Stunden Zugfahrt wohnt Marianne von Paola entfernt?	3	5	3895	0	454.407	69.955	39
11	26	1	1	text34.csv	0	Wer darf nur am Wochenende ausgehen?	Renate		3939	0	454.407	69.955	39
11	26	1	1	text34.csv	1	Wer ist von Wilhelms Modelleisenbahn begeistert?	Ulrike	ulrike	4651	1	454.407	69.955	39
11	26	1	1	text34.csv	2	Wen fährt Ulrike oft spazieren?	Bea		4339	0	454.407	69.955	39
11	26	1	1	text34.csv	3	Wie viele Enkelkinder hat Wilhelm?	4	2	1664	0	454.407	69.955	39
11	26	1	1	text34.csv	4	Wie viele Brüder hat Bea?	0	0	3737	1	454.407	69.955	39
11	26	1	1	text34.csv	5	In welchem Verwandtschaftsverhältnis steht Sylvia zu Wilhelm?	Enkelin	enkelin opa	13017	1	454.407	69.955	39
11	26	1	1	text34.csv	6	Seit wie vielen Jahren ist Anna alleinerziehend?	6	6	4701	1	454.407	69.955	39
11	26	1	1	text34.csv	7	In welcher Stadt ist Ulrike immer an Weihnachten?	Braunschweig		3146	0	454.407	69.955	39
11	26	1	1	text34.csv	8	Welche Sportart betreibt Renate?	Handball/Volleyball		4038	0	454.407	69.955	39
11	26	1	0	text24.csv	0	Wer wirkt derzeit ausgelassener?	Till	till	3054	1	454.407	69.955	39
11	26	1	0	text24.csv	1	Wer wurde von Simon vor der Haustür erwartet?	Maria	maria	3933	1	454.407	69.955	39
11	26	1	0	text24.csv	2	Für wen machte Gina oft Pizza?	Andrea	andrea	7814	1	454.407	69.955	39
11	26	1	0	text24.csv	3	In welchem Verwandtschaftsverhältnis steht Maria zu Luisa?	Tochter	tochter mutter	8080	1	454.407	69.955	39
11	26	1	0	text24.csv	4	Wie viele Kinder hat Luisa?	3	3	2724	1	454.407	69.955	39
11	26	1	0	text24.csv	5	In welchem Verwandtschaftsverhältnis steht Till zu Gina?	Enkel	enkel oma	5240	1	454.407	69.955	39
11	26	1	0	text24.csv	6	Aus welchem Land stammt Gina?	Italien	italien	2682	1	454.407	69.955	39
11	26	1	0	text24.csv	7	Welchen Sport betreibt Till?	Judo	kampfsport	5773	0	454.407	69.955	39
11	26	1	0	text24.csv	8	In der Nähe welcher Stadt lebt die Familie?	Hannover	hannover	5832	1	454.407	69.955	39
11	26	1	0	text26.csv	0	Wer arbeitet gerade an seiner Masterarbeit?	Tim	der informatikstudent	24779	0	454.407	69.955	39
11	26	1	0	text26.csv	1	Wer machte im Sommer eine große Österreich-Rundfahrt?	Edwin	edwin	3956	1	454.407	69.955	39
11	26	1	0	text26.csv	2	Wer kann besonders gut kochen?	Laura		3364	0	454.407	69.955	39
11	26	1	0	text26.csv	3	Wie viele Kinder hat Karin?	1	1	1707	1	454.407	69.955	39
11	26	1	0	text26.csv	4	In welchem Verwandtschaftsverhältnis steht Tim zu Manuel?	Vater	vater sohn	8654	1	454.407	69.955	39
11	26	1	0	text26.csv	5	In welchem Verwandtschaftsverhältnis steht Doris zu Laura?	Mutter	mutter tochter	7135	1	454.407	69.955	39
11	26	1	0	text26.csv	6	Mit welchem Fahrzeug machte Edwin die Österreich-Rundfahrt?	Fahrrad	fahrrad	3706	1	454.407	69.955	39
11	26	1	0	text26.csv	7	Welches Hobby hat Tim?	Schach	schach	2801	1	454.407	69.955	39
11	26	1	0	text26.csv	8	Aus welcher Stadt kommt Tim ursprünglich?	Innsbruck	wien	3542	0	454.407	69.955	39
11	26	1	0	text23.csv	0	Wer konnte von den Spekulationsgewinnen in den Urlaub fliegen?	Clarissa	clarissa	4184	1	454.407	69.955	39
11	26	1	0	text23.csv	1	Wer spekuliert seit vielen Jahren an der Börse?	Heiko		3777	0	454.407	69.955	39
11	26	1	0	text23.csv	2	Wer wohnt zwei Straßen von Rosa entfernt?	Vincent	der bruder	3261	0	454.407	69.955	39
11	26	1	0	text23.csv	3	In welchem Verwandtschaftsverhältnis steht Clarissa zu Gustav?	Schwester	tochter vater	12125	0	454.407	69.955	39
11	26	1	0	text23.csv	4	In welchem Verwandtschaftsverhältnis steht Frida zu Rosa?	Tochter	mutter tochter	5292	0	454.407	69.955	39
11	26	1	0	text23.csv	5	Wie viele Enkel hat Vincent?	0	0	3896	1	454.407	69.955	39
11	26	1	0	text23.csv	6	Wie alt ist Rosa?	85	80	4109	1	454.407	69.955	39
11	26	1	0	text23.csv	7	In welcher Stadt lebt Vincent?	Hamburg	hamburg	3333	1	454.407	69.955	39
11	26	1	0	text23.csv	8	Wo machte Clarissa Urlaub?	Australien	australien	3542	1	454.407	69.955	39
11	26	1	0	text31.csv	0	Wer hatte sich mit Tanjas Vater zerstritten?	Eugen	der konkurent im baustoffunternehmen schwiegervater	27040	0	454.407	69.955	39
11	26	1	0	text31.csv	1	Wer machte Eugen durch sein erstes gesprochenes Wort eine Freude?	Hendrik	dem opa	7826	0	454.407	69.955	39
11	26	1	0	text31.csv	2	Wer war sehr gerne unter Menschen und warmherzig?	Martha	die verstorbene oma	6853	0	454.407	69.955	39
11	26	1	0	text31.csv	3	In welchem Verwandtschaftsverhältnis steht Martha zu Hendrik?	Großmutter		24686	0	454.407	69.955	39
11	26	1	0	text31.csv	4	In welchem Verwandtschaftsverhältnis steht Tanja zu Eugen?	Schwiegertochter		6895	0	454.407	69.955	39
11	26	1	0	text31.csv	5	Wie viele Kinder hat Martha?	1	2	2486	0	454.407	69.955	39
11	26	1	0	text31.csv	6	Woher kannte Frank Tanja?	Kindergarten	kindergarten	4909	1	454.407	69.955	39
11	26	1	0	text31.csv	7	Welches Geschäft besitzt Sebastian?	Baustoffhandel	baustoffe	5829	1	454.407	69.955	39
11	26	1	0	text31.csv	8	Wie viele Jahre hatten sich Tanja und Frank nicht gesehen, als sie sich verliebten?	20	9	13802	0	454.407	69.955	39
11	26	1	0	text33.csv	0	Wer kann ein Musikinstrument spielen?	Rene		13480	0	454.407	69.955	39
11	26	1	0	text33.csv	1	Wer wollte nicht nach Deutschland mitkommen?	Janik	yannik	6386	1	454.407	69.955	39
11	26	1	0	text33.csv	2	Wer versucht häufig, Janik zu kontaktieren?	Sophie	die tochter	4837	0	454.407	69.955	39
11	26	1	0	text33.csv	3	Wie viele Kinder hat Sophie?	3	3	4438	1	454.407	69.955	39
11	26	1	0	text33.csv	4	In welchem Verwandtschaftsverhältnis steht Janik zu Rene?	Großvater	opa enkel	7448	1	454.407	69.955	39
11	26	1	0	text33.csv	5	In welchem Verwandtschaftsverhältnis steht Theo zu Johann?	Vater	geschwister	4753	0	454.407	69.955	39
11	26	1	0	text33.csv	6	Auf welche Schule geht Johann?	Realschule	0	4910	0	454.407	69.955	39
11	26	1	0	text33.csv	7	Welchen Berufswunsch hat Rene?	Pianist	0	3019	0	454.407	69.955	39
11	26	1	0	text33.csv	8	Seit wie vielen Jahren ist Thalias Familie in Deutschland?	5	0	5224	0	454.407	69.955	39
11	26	0	1	text30.csv	0	Wer will wieder Kontakt zu Marie aufnehmen?	Jakob	der sohn in alabama	12181	0	454.407	69.955	39
11	26	0	1	text30.csv	1	Wer hat derzeit keine feste Arbeitsstelle?	Paul	der sohn der schreiner ist	10957	0	454.407	69.955	39
11	26	0	1	text30.csv	2	Wer ist in der Medienbranche tätig?	Nina		5264	0	454.407	69.955	39
11	26	0	1	text30.csv	3	Wie viele Geschwister hat Paul?	2	2	3267	1	454.407	69.955	39
11	26	0	1	text30.csv	4	In welchem Verwandtschaftsverhältnis steht Hanna zu Paul?	Oma	geschwister	4536	0	454.407	69.955	39
11	26	0	1	text30.csv	5	In welchem Verwandtschaftsverhältnis steht Nina zu Jakob?	Schwester	geschwister	8219	1	454.407	69.955	39
11	26	0	1	text30.csv	6	Was erschwert Paul die Arbeitssuche?	Legasthenie	legasthenie	6393	1	454.407	69.955	39
11	26	0	1	text30.csv	7	Warum hat sich Jakob so lange nicht bei Marie gemeldet?	Angst	angst	5962	1	454.407	69.955	39
11	26	0	1	text30.csv	8	Welchen Beruf hat Paul erlernt?	Schreiner	schreiner	3167	1	454.407	69.955	39
11	26	0	1	text29.csv	0	Wem hat es Familie Schneider zu verdanken, dass sie in Nürnberg lebt?	Adrian	dem großvater	11318	0	454.407	69.955	39
11	26	0	1	text29.csv	1	Wer hat schon Vorbereitungen für die Hochzeit getroffen?	Oliver	der forellenzüchter und der bräutigam	16152	0	454.407	69.955	39
11	26	0	1	text29.csv	2	Wer darf an der Familienfeier ausnahmsweise lange mitfeiern?	Benedikt	benedikt	7419	1	454.407	69.955	39
11	26	0	1	text29.csv	3	In welchem Verwandtschaftsverhältnis steht Adrian zu Lina?	Ehemann	partnerschaft	15607	1	454.407	69.955	39
11	26	0	1	text29.csv	4	In welchem Verwandtschaftsverhältnis steht Benedikt zu Tamara?	Sohn	enkel oma	8506	0	454.407	69.955	39
11	26	0	1	text29.csv	5	Wie viele Schwestern hat Tamara?	0	0	4921	1	454.407	69.955	39
11	26	0	1	text29.csv	6	Woher stammt Adrian?	Sudetenland	osten	7971	0	454.407	69.955	39
11	26	0	1	text29.csv	7	In welcher Behörde arbeitet Oliver?	Finanzamt	finanzamt	4938	1	454.407	69.955	39
11	26	0	1	text29.csv	8	Welche Tiere züchtet Adrian in seiner Freizeit?	Forellen	forellen	4032	1	454.407	69.955	39
11	26	0	0	text22.csv	0	Wer ist Förster?	Gerd	der opa	4497	0	454.407	69.955	39
11	26	0	0	text22.csv	1	Wer hat den Großvater trotz seines Hobbies sehr gerne?	Inga	inga	2915	1	454.407	69.955	39
11	26	0	0	text22.csv	2	Wer hat es nicht bereut mit der Arbeit aufgehört zu haben?	Sabine	die mutter	4951	0	454.407	69.955	39
11	26	0	0	text22.csv	3	Wie viele Schwestern hat Kristin?	2	3	2769	0	454.407	69.955	39
11	26	0	0	text22.csv	4	In welchem Verwandtschaftsverhältnis steht Inga zu Joshua?	Schwester	geschwister	13732	1	454.407	69.955	39
11	26	0	0	text22.csv	5	In welchem Verwandtschaftsverhältnis steht Gerd zu Sabine?	Vater	vater tochter	4949	1	454.407	69.955	39
11	26	0	0	text22.csv	6	Wohin will Gerd Joshua mitnehmen?	Wald	wald	3324	1	454.407	69.955	39
11	26	0	0	text22.csv	7	Welchen Beruf hatte Sabine?	Anwaltsgehilfin	anwaltsgehilfen	7380	1	454.407	69.955	39
11	26	0	0	text22.csv	8	Wie viele Jahre hatte Sabine schon aufgehört zu arbeiten, als ihr zweites Kind geboren wurde?	1	2	6833	0	454.407	69.955	39
11	26	0	0	text25.csv	0	Wer musste in eine neue Klasse?	Amelie		4573	0	454.407	69.955	39
11	26	0	0	text25.csv	1	Wer freute sich über Amelies Mithilfe?	Matilda	die oma	3973	0	454.407	69.955	39
11	26	0	0	text25.csv	2	Wer hatte sich anfangs oft über das Training beschwert?	Tara	amelie	3930	0	454.407	69.955	39
11	26	0	0	text25.csv	3	In welchem Verwandtschaftsverhältnis steht Martin zu Tara?	Vater	opa enkelin	9733	0	454.407	69.955	39
11	26	0	0	text25.csv	4	In welchem Verwandtschaftsverhältnis steht Eva zu Martin?	Ehefrau	tochter vater	7941	0	454.407	69.955	39
11	26	0	0	text25.csv	5	Wie viele Enkel hat Matilda?	2	3	3076	0	454.407	69.955	39
11	26	0	0	text25.csv	6	In welchem Land lebt Tara derzeit?	Spanien	spanien	3458	1	454.407	69.955	39
11	26	0	0	text25.csv	7	Welche Haustiere besitzt Eva?	Hunde		3350	0	454.407	69.955	39
11	26	0	0	text25.csv	8	Was betreibt Martin in Spanien?	Jugendherberge	jugendherberge	6358	1	454.407	69.955	39
12	20	1	0	text23.csv	0	Wer konnte von den Spekulationsgewinnen in den Urlaub fliegen?	Clarissa	Larissa	12424	0	306.63	67.7325	44
12	20	1	0	text23.csv	1	Wer spekuliert seit vielen Jahren an der Börse?	Heiko	Rosas Bruder	8090	0	306.63	67.7325	44
12	20	1	0	text23.csv	2	Wer wohnt zwei Straßen von Rosa entfernt?	Vincent	Rosas Bruder	8198	0	306.63	67.7325	44
12	20	1	0	text23.csv	3	In welchem Verwandtschaftsverhältnis steht Clarissa zu Gustav?	Schwester	Schwester	12281	1	306.63	67.7325	44
12	20	1	0	text23.csv	4	In welchem Verwandtschaftsverhältnis steht Frida zu Rosa?	Tochter	Tochter	4913	1	306.63	67.7325	44
12	20	1	0	text23.csv	5	Wie viele Enkel hat Vincent?	0	3	6397	0	306.63	67.7325	44
12	20	1	0	text23.csv	6	Wie alt ist Rosa?	85		2090	0	306.63	67.7325	44
12	20	1	0	text23.csv	7	In welcher Stadt lebt Vincent?	Hamburg	Hamburg	8608	1	306.63	67.7325	44
12	20	1	0	text23.csv	8	Wo machte Clarissa Urlaub?	Australien		1939	0	306.63	67.7325	44
12	20	1	0	text32.csv	0	Wer hatte sich über Philips Bekenntnis nicht gewundert?	Klara	seine Mutter	7757	0	306.63	67.7325	44
12	20	1	0	text32.csv	1	Wer arbeitet in einer Schule?	Melanie	Philipps Schwester	7576	0	306.63	67.7325	44
12	20	1	0	text32.csv	2	Wer ist von Beruf Informatiker?	Marius	Erich philipps freund	18038	0	306.63	67.7325	44
12	20	1	0	text32.csv	3	In welchem Verhältnis steht Marius zu Philip?	Partner/Lebenspartner/Freund		5479	0	306.63	67.7325	44
12	20	1	0	text32.csv	4	Wie viele Enkelkinder hat Christina?	2	3	2885	0	306.63	67.7325	44
12	20	1	0	text32.csv	5	In welchem Verwandtschaftsverhältnis steht Melanie zu Erich?	Enkelin	Schwiegermutter	11029	0	306.63	67.7325	44
12	20	1	0	text32.csv	6	Was macht Klara nichts aus, wenn es die Dorfgemeinschaft tut?	Getuschel/Tuscheln		4197	0	306.63	67.7325	44
12	20	1	0	text32.csv	7	Wie viele Jahre sind Marius und Philip bereits ein Paar?	11	3	5573	0	306.63	67.7325	44
12	20	1	0	text32.csv	8	Wie viele Monate Elternzeit möchte sich Melanie nehmen?	4		1631	0	306.63	67.7325	44
12	20	1	0	text34.csv	0	Wer darf nur am Wochenende ausgehen?	Renate		2368	0	306.63	67.7325	44
12	20	1	0	text34.csv	1	Wer ist von Wilhelms Modelleisenbahn begeistert?	Ulrike	seine Enkelin	10468	0	306.63	67.7325	44
12	20	1	0	text34.csv	2	Wen fährt Ulrike oft spazieren?	Bea		2727	0	306.63	67.7325	44
12	20	1	0	text34.csv	3	Wie viele Enkelkinder hat Wilhelm?	4	3	2222	0	306.63	67.7325	44
12	20	1	0	text34.csv	4	Wie viele Brüder hat Bea?	0	0	7006	1	306.63	67.7325	44
12	20	1	0	text34.csv	5	In welchem Verwandtschaftsverhältnis steht Sylvia zu Wilhelm?	Enkelin	Tochter	10692	0	306.63	67.7325	44
12	20	1	0	text34.csv	6	Seit wie vielen Jahren ist Anna alleinerziehend?	6		1890	0	306.63	67.7325	44
12	20	1	0	text34.csv	7	In welcher Stadt ist Ulrike immer an Weihnachten?	Braunschweig	Braunschweig	6990	1	306.63	67.7325	44
12	20	1	0	text34.csv	8	Welche Sportart betreibt Renate?	Handball/Volleyball		2071	0	306.63	67.7325	44
12	20	1	0	text25.csv	0	Wer musste in eine neue Klasse?	Amelie	Amelie	8195	1	306.63	67.7325	44
12	20	1	0	text25.csv	1	Wer freute sich über Amelies Mithilfe?	Matilda	Mathilda	6566	1	306.63	67.7325	44
12	20	1	0	text25.csv	2	Wer hatte sich anfangs oft über das Training beschwert?	Tara	Amelies Schwester	7168	0	306.63	67.7325	44
12	20	1	0	text25.csv	3	In welchem Verwandtschaftsverhältnis steht Martin zu Tara?	Vater	Ehemann	6058	0	306.63	67.7325	44
12	20	1	0	text25.csv	4	In welchem Verwandtschaftsverhältnis steht Eva zu Martin?	Ehefrau		3922	0	306.63	67.7325	44
12	20	1	0	text25.csv	5	Wie viele Enkel hat Matilda?	2	2	4311	1	306.63	67.7325	44
12	20	1	0	text25.csv	6	In welchem Land lebt Tara derzeit?	Spanien	Spanien	6065	1	306.63	67.7325	44
12	20	1	0	text25.csv	7	Welche Haustiere besitzt Eva?	Hunde		2314	0	306.63	67.7325	44
12	20	1	0	text25.csv	8	Was betreibt Martin in Spanien?	Jugendherberge	eine Jugendherberge	8261	1	306.63	67.7325	44
12	20	1	0	text30.csv	0	Wer will wieder Kontakt zu Marie aufnehmen?	Jakob	ihr Sohn	6175	0	306.63	67.7325	44
12	20	1	0	text30.csv	1	Wer hat derzeit keine feste Arbeitsstelle?	Paul	Paul	3549	1	306.63	67.7325	44
12	20	1	0	text30.csv	2	Wer ist in der Medienbranche tätig?	Nina		14033	0	306.63	67.7325	44
12	20	1	0	text30.csv	3	Wie viele Geschwister hat Paul?	2	1	2792	0	306.63	67.7325	44
12	20	1	0	text30.csv	4	In welchem Verwandtschaftsverhältnis steht Hanna zu Paul?	Oma	Schwester	7784	0	306.63	67.7325	44
12	20	1	0	text30.csv	5	In welchem Verwandtschaftsverhältnis steht Nina zu Jakob?	Schwester		2156	0	306.63	67.7325	44
12	20	1	0	text30.csv	6	Was erschwert Paul die Arbeitssuche?	Legasthenie		3621	0	306.63	67.7325	44
12	20	1	0	text30.csv	7	Warum hat sich Jakob so lange nicht bei Marie gemeldet?	Angst	er hat Angst vor ihrer Reaktion	16112	1	306.63	67.7325	44
12	20	1	0	text30.csv	8	Welchen Beruf hat Paul erlernt?	Schreiner		1773	0	306.63	67.7325	44
12	20	1	1	text29.csv	0	Wem hat es Familie Schneider zu verdanken, dass sie in Nürnberg lebt?	Adrian	Adrian	7839	1	306.63	67.7325	44
12	20	1	1	text29.csv	1	Wer hat schon Vorbereitungen für die Hochzeit getroffen?	Oliver	Friedrich	9699	0	306.63	67.7325	44
12	20	1	1	text29.csv	2	Wer darf an der Familienfeier ausnahmsweise lange mitfeiern?	Benedikt	Benedikt	4694	1	306.63	67.7325	44
12	20	1	1	text29.csv	3	In welchem Verwandtschaftsverhältnis steht Adrian zu Lina?	Ehemann	Ehemann	7245	1	306.63	67.7325	44
12	20	1	1	text29.csv	4	In welchem Verwandtschaftsverhältnis steht Benedikt zu Tamara?	Sohn	Sohn	5687	1	306.63	67.7325	44
12	20	1	1	text29.csv	5	Wie viele Schwestern hat Tamara?	0		3459	0	306.63	67.7325	44
12	20	1	1	text29.csv	6	Woher stammt Adrian?	Sudetenland		2777	0	306.63	67.7325	44
12	20	1	1	text29.csv	7	In welcher Behörde arbeitet Oliver?	Finanzamt	Finanzamt	6674	1	306.63	67.7325	44
12	20	1	1	text29.csv	8	Welche Tiere züchtet Adrian in seiner Freizeit?	Forellen	Fische	3278	0	306.63	67.7325	44
12	20	1	1	text27.csv	0	Auf wen ist Björn sehr stolz?	Nora	Nora	5487	1	306.63	67.7325	44
12	20	1	1	text27.csv	1	Wer ist sich über seinen Berufswunsch noch nicht im Klaren?	Manuela	Miriam Noras Schwester	18985	0	306.63	67.7325	44
12	20	1	1	text27.csv	2	Wer war früher skeptisch gegenüber Noras Berufswunsch?	Maximilian	Noras Vater	5432	0	306.63	67.7325	44
12	20	1	1	text27.csv	3	In welchem Verwandtschaftsverhältnis steht Manuela zu Maximilian?	Tochter		5317	0	306.63	67.7325	44
12	20	1	1	text27.csv	4	In welchem Verwandtschaftsverhältnis steht Horst zu Susi?	Vater	Vater	7439	1	306.63	67.7325	44
12	20	1	1	text27.csv	5	Wie viele Kinder haben Maximilian und Susi?	3	3	5417	1	306.63	67.7325	44
12	20	1	1	text27.csv	6	Welche Berufsausbildung zieht Manuela derzeit in Erwägung?	Schneider	Schneiderlehre	9710	1	306.63	67.7325	44
12	20	1	1	text27.csv	7	Wie heißt die Gaststätte, in der Susi oft aushilft?	Sonnenwirt	Zum Sonnentor	6441	0	306.63	67.7325	44
12	20	1	1	text27.csv	8	Welchen Beruf strebt Nora an?	Schauspielerin	Schauspielerin	5552	1	306.63	67.7325	44
12	20	1	1	text22.csv	0	Wer ist Förster?	Gerd	Ingas Großvater	8777	0	306.63	67.7325	44
12	20	1	1	text22.csv	1	Wer hat den Großvater trotz seines Hobbies sehr gerne?	Inga	Inga	7256	1	306.63	67.7325	44
12	20	1	1	text22.csv	2	Wer hat es nicht bereut mit der Arbeit aufgehört zu haben?	Sabine		3076	0	306.63	67.7325	44
12	20	1	1	text22.csv	3	Wie viele Schwestern hat Kristin?	2	2	5546	1	306.63	67.7325	44
12	20	1	1	text22.csv	4	In welchem Verwandtschaftsverhältnis steht Inga zu Joshua?	Schwester	Schwester	8011	1	306.63	67.7325	44
12	20	1	1	text22.csv	5	In welchem Verwandtschaftsverhältnis steht Gerd zu Sabine?	Vater	Vater	7052	1	306.63	67.7325	44
12	20	1	1	text22.csv	6	Wohin will Gerd Joshua mitnehmen?	Wald	in den Wald	5012	1	306.63	67.7325	44
12	20	1	1	text22.csv	7	Welchen Beruf hatte Sabine?	Anwaltsgehilfin		1606	0	306.63	67.7325	44
12	20	1	1	text22.csv	8	Wie viele Jahre hatte Sabine schon aufgehört zu arbeiten, als ihr zweites Kind geboren wurde?	1		2771	0	306.63	67.7325	44
12	20	1	1	text19.csv	0	Wer arbeitet in einem Projekt zur Wasserversorgung?	Veronika		10944	0	306.63	67.7325	44
12	20	1	1	text19.csv	1	Wem gehörte eine Reinigung?	Marianne	der Mutter von Hans und Klaus	13862	0	306.63	67.7325	44
12	20	1	1	text19.csv	2	Wer ist Mariannes jüngstes Kind?	Paola		8367	0	306.63	67.7325	44
12	20	1	1	text19.csv	3	Wie viele Enkelsöhne hat Marianne?	0	1	18152	0	306.63	67.7325	44
12	20	1	1	text19.csv	4	In welchem Verwandtschaftsverhältnis steht Karla zu Hans?	Schwester		9402	0	306.63	67.7325	44
12	20	1	1	text19.csv	5	Wie viele Söhne hat Marianne?	2	2	2248	1	306.63	67.7325	44
12	20	1	1	text19.csv	6	Womit ist Hans gerade beschäftigt?	Hausbau		2271	0	306.63	67.7325	44
12	20	1	1	text19.csv	7	In welchem Land ist Veronika derzeit?	Nigeria	Nigeria	4458	1	306.63	67.7325	44
12	20	1	1	text19.csv	8	Wie viele Stunden Zugfahrt wohnt Marianne von Paola entfernt?	3	3	3185	1	306.63	67.7325	44
12	20	1	1	text24.csv	0	Wer wirkt derzeit ausgelassener?	Till	Marias kleiner Bruder	10036	0	306.63	67.7325	44
12	20	1	1	text24.csv	1	Wer wurde von Simon vor der Haustür erwartet?	Maria	Maria	3847	1	306.63	67.7325	44
12	20	1	1	text24.csv	2	Für wen machte Gina oft Pizza?	Andrea	Maria	3420	0	306.63	67.7325	44
12	20	1	1	text24.csv	3	In welchem Verwandtschaftsverhältnis steht Maria zu Luisa?	Tochter	Enkelin	13866	0	306.63	67.7325	44
12	20	1	1	text24.csv	4	Wie viele Kinder hat Luisa?	3	3	5911	1	306.63	67.7325	44
12	20	1	1	text24.csv	5	In welchem Verwandtschaftsverhältnis steht Till zu Gina?	Enkel	Enkel	11478	1	306.63	67.7325	44
12	20	1	1	text24.csv	6	Aus welchem Land stammt Gina?	Italien	Italien	3512	1	306.63	67.7325	44
12	20	1	1	text24.csv	7	Welchen Sport betreibt Till?	Judo	Judo	3256	1	306.63	67.7325	44
12	20	1	1	text24.csv	8	In der Nähe welcher Stadt lebt die Familie?	Hannover	Hannover	5278	1	306.63	67.7325	44
12	20	0	0	text33.csv	0	Wer kann ein Musikinstrument spielen?	Rene	Rene	4456	1	306.63	67.7325	44
12	20	0	0	text33.csv	1	Wer wollte nicht nach Deutschland mitkommen?	Janik	Talias Großvater	11365	0	306.63	67.7325	44
12	20	0	0	text33.csv	2	Wer versucht häufig, Janik zu kontaktieren?	Sophie		3610	0	306.63	67.7325	44
12	20	0	0	text33.csv	3	Wie viele Kinder hat Sophie?	3	3	4357	1	306.63	67.7325	44
12	20	0	0	text33.csv	4	In welchem Verwandtschaftsverhältnis steht Janik zu Rene?	Großvater	Bruder	9096	0	306.63	67.7325	44
12	20	0	0	text33.csv	5	In welchem Verwandtschaftsverhältnis steht Theo zu Johann?	Vater		6884	0	306.63	67.7325	44
12	20	0	0	text33.csv	6	Auf welche Schule geht Johann?	Realschule	Realschule	4326	1	306.63	67.7325	44
12	20	0	0	text33.csv	7	Welchen Berufswunsch hat Rene?	Pianist		5510	0	306.63	67.7325	44
12	20	0	0	text33.csv	8	Seit wie vielen Jahren ist Thalias Familie in Deutschland?	5		2335	0	306.63	67.7325	44
12	20	0	0	text28.csv	0	Wer lebte mit Romy in Stuttgart?	Wolf	Wolf	6745	1	306.63	67.7325	44
12	20	0	0	text28.csv	1	Wen lernte Wolf vor fünf Jahren kennen?	Rebecca	Rebeca	11061	1	306.63	67.7325	44
12	20	0	0	text28.csv	2	Wer war früher Buchhalter?	Otto	Otto	8886	1	306.63	67.7325	44
12	20	0	0	text28.csv	3	Wie viele Söhne hat Wolf?	0	0	4105	1	306.63	67.7325	44
12	20	0	0	text28.csv	4	In welchem Verwandtschaftsverhältnis steht Moritz zu Rebecca?	Adoptivsohn	Sohn	10610	1	306.63	67.7325	44
12	20	0	0	text28.csv	5	In welchem Verwandtschaftsverhältnis steht Wolf zu Romy?	Vater	Vater	5248	1	306.63	67.7325	44
12	20	0	0	text28.csv	6	Wie viele Monate war Moritz bei seiner Adoption alt?	6	3	2985	0	306.63	67.7325	44
12	20	0	0	text28.csv	7	Vor wie vielen Monaten konnte Romy in das neue Haus einziehen?	2		3249	0	306.63	67.7325	44
12	20	0	0	text28.csv	8	In welcher Stadt lebt Wolf jetzt?	Lüneburg		3208	0	306.63	67.7325	44
12	20	0	1	text26.csv	0	Wer arbeitet gerade an seiner Masterarbeit?	Tim	Tim	3795	1	306.63	67.7325	44
12	20	0	1	text26.csv	1	Wer machte im Sommer eine große Österreich-Rundfahrt?	Edwin	Edwin	3477	1	306.63	67.7325	44
12	20	0	1	text26.csv	2	Wer kann besonders gut kochen?	Laura		2625	0	306.63	67.7325	44
12	20	0	1	text26.csv	3	Wie viele Kinder hat Karin?	1	1	7531	1	306.63	67.7325	44
12	20	0	1	text26.csv	4	In welchem Verwandtschaftsverhältnis steht Tim zu Manuel?	Vater	Vater	6859	1	306.63	67.7325	44
12	20	0	1	text26.csv	5	In welchem Verwandtschaftsverhältnis steht Doris zu Laura?	Mutter	Mutter	7133	1	306.63	67.7325	44
12	20	0	1	text26.csv	6	Mit welchem Fahrzeug machte Edwin die Österreich-Rundfahrt?	Fahrrad	Fahrrad	4655	1	306.63	67.7325	44
12	20	0	1	text26.csv	7	Welches Hobby hat Tim?	Schach	Schach spielen	7260	1	306.63	67.7325	44
12	20	0	1	text26.csv	8	Aus welcher Stadt kommt Tim ursprünglich?	Innsbruck	Innsbruck	5690	1	306.63	67.7325	44
12	20	0	1	text31.csv	0	Wer hatte sich mit Tanjas Vater zerstritten?	Eugen	Eugen	4422	1	306.63	67.7325	44
12	20	0	1	text31.csv	1	Wer machte Eugen durch sein erstes gesprochenes Wort eine Freude?	Hendrik	Manuel	8141	0	306.63	67.7325	44
12	20	0	1	text31.csv	2	Wer war sehr gerne unter Menschen und warmherzig?	Martha	Martha	4828	1	306.63	67.7325	44
12	20	0	1	text31.csv	3	In welchem Verwandtschaftsverhältnis steht Martha zu Hendrik?	Großmutter	Großmutter	6124	1	306.63	67.7325	44
12	20	0	1	text31.csv	4	In welchem Verwandtschaftsverhältnis steht Tanja zu Eugen?	Schwiegertochter	Schwiegertochter	7281	1	306.63	67.7325	44
12	20	0	1	text31.csv	5	Wie viele Kinder hat Martha?	1		4022	0	306.63	67.7325	44
12	20	0	1	text31.csv	6	Woher kannte Frank Tanja?	Kindergarten	aus der Schule	5683	0	306.63	67.7325	44
12	20	0	1	text31.csv	7	Welches Geschäft besitzt Sebastian?	Baustoffhandel	Sportgeschäft	8454	0	306.63	67.7325	44
12	20	0	1	text31.csv	8	Wie viele Jahre hatten sich Tanja und Frank nicht gesehen, als sie sich verliebten?	20	20	3384	1	306.63	67.7325	44
13	25	1	1	text29.csv	0	Wem hat es Familie Schneider zu verdanken, dass sie in Nürnberg lebt?	Adrian	Adrian	9282	1	363	49.6025	28
13	25	1	1	text29.csv	1	Wer hat schon Vorbereitungen für die Hochzeit getroffen?	Oliver	Adrians künftiger schwiegersohn	25422	0	363	49.6025	28
13	25	1	1	text29.csv	2	Wer darf an der Familienfeier ausnahmsweise lange mitfeiern?	Benedikt	Adirans Enkel	10520	0	363	49.6025	28
13	25	1	1	text29.csv	3	In welchem Verwandtschaftsverhältnis steht Adrian zu Lina?	Ehemann	Ehepartner	10227	1	363	49.6025	28
13	25	1	1	text29.csv	4	In welchem Verwandtschaftsverhältnis steht Benedikt zu Tamara?	Sohn	keinen	21196	0	363	49.6025	28
13	25	1	1	text29.csv	5	Wie viele Schwestern hat Tamara?	0	keine	7496	1	363	49.6025	28
13	25	1	1	text29.csv	6	Woher stammt Adrian?	Sudetenland	sudan	5034	0	363	49.6025	28
13	25	1	1	text29.csv	7	In welcher Behörde arbeitet Oliver?	Finanzamt	keine	14661	0	363	49.6025	28
13	25	1	1	text29.csv	8	Welche Tiere züchtet Adrian in seiner Freizeit?	Forellen	Forellen	14772	1	363	49.6025	28
13	25	1	1	text34.csv	0	Wer darf nur am Wochenende ausgehen?	Renate	Valeria	34759	0	363	49.6025	28
13	25	1	1	text34.csv	1	Wer ist von Wilhelms Modelleisenbahn begeistert?	Ulrike	seine Enkeltöchter	12107	0	363	49.6025	28
13	25	1	1	text34.csv	2	Wen fährt Ulrike oft spazieren?	Bea	Bea	4201	1	363	49.6025	28
13	25	1	1	text34.csv	3	Wie viele Enkelkinder hat Wilhelm?	4	4	2189	1	363	49.6025	28
13	25	1	1	text34.csv	4	Wie viele Brüder hat Bea?	0	keinen	4190	1	363	49.6025	28
13	25	1	1	text34.csv	5	In welchem Verwandtschaftsverhältnis steht Sylvia zu Wilhelm?	Enkelin	Großvater Enkeltochter	13665	1	363	49.6025	28
13	25	1	1	text34.csv	6	Seit wie vielen Jahren ist Anna alleinerziehend?	6	6	9177	1	363	49.6025	28
13	25	1	1	text34.csv	7	In welcher Stadt ist Ulrike immer an Weihnachten?	Braunschweig	Nürnberg	7503	0	363	49.6025	28
13	25	1	1	text34.csv	8	Welche Sportart betreibt Renate?	Handball/Volleyball	Handball	7253	1	363	49.6025	28
13	25	1	1	text32.csv	0	Wer hatte sich über Philips Bekenntnis nicht gewundert?	Klara	Seine Mutter	7588	0	363	49.6025	28
13	25	1	1	text32.csv	1	Wer arbeitet in einer Schule?	Melanie	Phillips Schwester	8778	0	363	49.6025	28
13	25	1	1	text32.csv	2	Wer ist von Beruf Informatiker?	Marius	Mathias	7132	0	363	49.6025	28
13	25	1	1	text32.csv	3	In welchem Verhältnis steht Marius zu Philip?	Partner/Lebenspartner/Freund	Partner	6846	1	363	49.6025	28
13	25	1	1	text32.csv	4	Wie viele Enkelkinder hat Christina?	2	keine	15021	0	363	49.6025	28
13	25	1	1	text32.csv	5	In welchem Verwandtschaftsverhältnis steht Melanie zu Erich?	Enkelin	Vater und Tochter	11592	0	363	49.6025	28
13	25	1	1	text32.csv	6	Was macht Klara nichts aus, wenn es die Dorfgemeinschaft tut?	Getuschel/Tuscheln	Gespräche über ihren Sohn	26219	1	363	49.6025	28
13	25	1	1	text32.csv	7	Wie viele Jahre sind Marius und Philip bereits ein Paar?	11	11	3313	1	363	49.6025	28
13	25	1	1	text32.csv	8	Wie viele Monate Elternzeit möchte sich Melanie nehmen?	4	4	2735	1	363	49.6025	28
13	25	1	1	text19.csv	0	Wer arbeitet in einem Projekt zur Wasserversorgung?	Veronika	Veronika	7539	1	363	49.6025	28
13	25	1	1	text19.csv	1	Wem gehörte eine Reinigung?	Marianne	Hans Mutter	6923	0	363	49.6025	28
13	25	1	1	text19.csv	2	Wer ist Mariannes jüngstes Kind?	Paola	Veronika	5448	0	363	49.6025	28
13	25	1	1	text19.csv	3	Wie viele Enkelsöhne hat Marianne?	0	keine	5987	1	363	49.6025	28
13	25	1	1	text19.csv	4	In welchem Verwandtschaftsverhältnis steht Karla zu Hans?	Schwester	keinem	8696	0	363	49.6025	28
13	25	1	1	text19.csv	5	Wie viele Söhne hat Marianne?	2	2	5985	1	363	49.6025	28
13	25	1	1	text19.csv	6	Womit ist Hans gerade beschäftigt?	Hausbau	Mit dem Hausbau	8945	1	363	49.6025	28
13	25	1	1	text19.csv	7	In welchem Land ist Veronika derzeit?	Nigeria	Afrika	16856	0	363	49.6025	28
13	25	1	1	text19.csv	8	Wie viele Stunden Zugfahrt wohnt Marianne von Paola entfernt?	3	3	3379	1	363	49.6025	28
13	25	1	1	text31.csv	0	Wer hatte sich mit Tanjas Vater zerstritten?	Eugen	Eugen	16719	1	363	49.6025	28
13	25	1	1	text31.csv	1	Wer machte Eugen durch sein erstes gesprochenes Wort eine Freude?	Hendrik	Sein Enkel	8874	0	363	49.6025	28
13	25	1	1	text31.csv	2	Wer war sehr gerne unter Menschen und warmherzig?	Martha	Martha	5031	1	363	49.6025	28
13	25	1	1	text31.csv	3	In welchem Verwandtschaftsverhältnis steht Martha zu Hendrik?	Großmutter	Großmutter und Enkelsohn	11855	1	363	49.6025	28
13	25	1	1	text31.csv	4	In welchem Verwandtschaftsverhältnis steht Tanja zu Eugen?	Schwiegertochter	Partner	8797	0	363	49.6025	28
13	25	1	1	text31.csv	5	Wie viele Kinder hat Martha?	1	1	5065	1	363	49.6025	28
13	25	1	1	text31.csv	6	Woher kannte Frank Tanja?	Kindergarten	Aus der Schulzeit	15356	0	363	49.6025	28
13	25	1	1	text31.csv	7	Welches Geschäft besitzt Sebastian?	Baustoffhandel	Baustoffbetrieb	19169	1	363	49.6025	28
13	25	1	1	text31.csv	8	Wie viele Jahre hatten sich Tanja und Frank nicht gesehen, als sie sich verliebten?	20	11	3941	0	363	49.6025	28
13	25	1	0	text26.csv	0	Wer arbeitet gerade an seiner Masterarbeit?	Tim	Edwins Tochter	11709	0	363	49.6025	28
13	25	1	0	text26.csv	1	Wer machte im Sommer eine große Österreich-Rundfahrt?	Edwin	Edwin	4260	1	363	49.6025	28
13	25	1	0	text26.csv	2	Wer kann besonders gut kochen?	Laura	Edwins Tochter	5541	0	363	49.6025	28
13	25	1	0	text26.csv	3	Wie viele Kinder hat Karin?	1	2	2082	0	363	49.6025	28
13	25	1	0	text26.csv	4	In welchem Verwandtschaftsverhältnis steht Tim zu Manuel?	Vater	Brüder	21518	0	363	49.6025	28
13	25	1	0	text26.csv	5	In welchem Verwandtschaftsverhältnis steht Doris zu Laura?	Mutter	Mutter Tochter	8931	1	363	49.6025	28
13	25	1	0	text26.csv	6	Mit welchem Fahrzeug machte Edwin die Österreich-Rundfahrt?	Fahrrad	Motorrad	10262	0	363	49.6025	28
13	25	1	0	text26.csv	7	Welches Hobby hat Tim?	Schach	Kochen	6764	0	363	49.6025	28
13	25	1	0	text26.csv	8	Aus welcher Stadt kommt Tim ursprünglich?	Innsbruck	Insbruck	4385	1	363	49.6025	28
13	25	1	0	text33.csv	0	Wer kann ein Musikinstrument spielen?	Rene	Rene	10008	1	363	49.6025	28
13	25	1	0	text33.csv	1	Wer wollte nicht nach Deutschland mitkommen?	Janik	Der Großvater	11669	0	363	49.6025	28
13	25	1	0	text33.csv	2	Wer versucht häufig, Janik zu kontaktieren?	Sophie	seine Tochter	12999	0	363	49.6025	28
13	25	1	0	text33.csv	3	Wie viele Kinder hat Sophie?	3	3	5549	1	363	49.6025	28
13	25	1	0	text33.csv	4	In welchem Verwandtschaftsverhältnis steht Janik zu Rene?	Großvater	Großvater Enkel	11637	1	363	49.6025	28
13	25	1	0	text33.csv	5	In welchem Verwandtschaftsverhältnis steht Theo zu Johann?	Vater	Vater und Sohn	6333	1	363	49.6025	28
13	25	1	0	text33.csv	6	Auf welche Schule geht Johann?	Realschule	Realschule	4896	1	363	49.6025	28
13	25	1	0	text33.csv	7	Welchen Berufswunsch hat Rene?	Pianist	Arzt	7113	0	363	49.6025	28
13	25	1	0	text33.csv	8	Seit wie vielen Jahren ist Thalias Familie in Deutschland?	5	4	10459	0	363	49.6025	28
13	25	1	0	text25.csv	0	Wer musste in eine neue Klasse?	Amelie	Tara	13302	0	363	49.6025	28
13	25	1	0	text25.csv	1	Wer freute sich über Amelies Mithilfe?	Matilda	Mathilda	11871	1	363	49.6025	28
13	25	1	0	text25.csv	2	Wer hatte sich anfangs oft über das Training beschwert?	Tara	Tara	3312	1	363	49.6025	28
13	25	1	0	text25.csv	3	In welchem Verwandtschaftsverhältnis steht Martin zu Tara?	Vater	Vater Tochter	7550	1	363	49.6025	28
13	25	1	0	text25.csv	4	In welchem Verwandtschaftsverhältnis steht Eva zu Martin?	Ehefrau	Partner	11865	1	363	49.6025	28
13	25	1	0	text25.csv	5	Wie viele Enkel hat Matilda?	2	2	5837	1	363	49.6025	28
13	25	1	0	text25.csv	6	In welchem Land lebt Tara derzeit?	Spanien	Spanien	3732	1	363	49.6025	28
13	25	1	0	text25.csv	7	Welche Haustiere besitzt Eva?	Hunde	2 Hunde	5614	1	363	49.6025	28
13	25	1	0	text25.csv	8	Was betreibt Martin in Spanien?	Jugendherberge	Jugendherberge	5525	1	363	49.6025	28
13	25	1	0	text24.csv	0	Wer wirkt derzeit ausgelassener?	Till	Maria	4704	0	363	49.6025	28
13	25	1	0	text24.csv	1	Wer wurde von Simon vor der Haustür erwartet?	Maria	Maria	3417	1	363	49.6025	28
13	25	1	0	text24.csv	2	Für wen machte Gina oft Pizza?	Andrea	Marias Schwester	7752	0	363	49.6025	28
13	25	1	0	text24.csv	3	In welchem Verwandtschaftsverhältnis steht Maria zu Luisa?	Tochter	Mutter Tochter	8211	0	363	49.6025	28
13	25	1	0	text24.csv	4	Wie viele Kinder hat Luisa?	3	keine	4228	0	363	49.6025	28
13	25	1	0	text24.csv	5	In welchem Verwandtschaftsverhältnis steht Till zu Gina?	Enkel	Enkel Großmutter	12918	1	363	49.6025	28
13	25	1	0	text24.csv	6	Aus welchem Land stammt Gina?	Italien	Italien	4601	1	363	49.6025	28
13	25	1	0	text24.csv	7	Welchen Sport betreibt Till?	Judo	Schwimmen	18439	0	363	49.6025	28
13	25	1	0	text24.csv	8	In der Nähe welcher Stadt lebt die Familie?	Hannover	Hannover	4147	1	363	49.6025	28
13	25	1	0	text30.csv	0	Wer will wieder Kontakt zu Marie aufnehmen?	Jakob	Jakob	3890	1	363	49.6025	28
13	25	1	0	text30.csv	1	Wer hat derzeit keine feste Arbeitsstelle?	Paul	Paul	3269	1	363	49.6025	28
13	25	1	0	text30.csv	2	Wer ist in der Medienbranche tätig?	Nina	Marie	12035	0	363	49.6025	28
13	25	1	0	text30.csv	3	Wie viele Geschwister hat Paul?	2	2	2521	1	363	49.6025	28
13	25	1	0	text30.csv	4	In welchem Verwandtschaftsverhältnis steht Hanna zu Paul?	Oma	Mutter sohn	9212	0	363	49.6025	28
13	25	1	0	text30.csv	5	In welchem Verwandtschaftsverhältnis steht Nina zu Jakob?	Schwester	Mutter sohn	11710	0	363	49.6025	28
13	25	1	0	text30.csv	6	Was erschwert Paul die Arbeitssuche?	Legasthenie	Legastesie	14222	1	363	49.6025	28
13	25	1	0	text30.csv	7	Warum hat sich Jakob so lange nicht bei Marie gemeldet?	Angst	Ist Ausgewandert	10891	0	363	49.6025	28
13	25	1	0	text30.csv	8	Welchen Beruf hat Paul erlernt?	Schreiner	Mediendesigner	8482	0	363	49.6025	28
13	25	0	1	text28.csv	0	Wer lebte mit Romy in Stuttgart?	Wolf	Wolf	6738	1	363	49.6025	28
13	25	0	1	text28.csv	1	Wen lernte Wolf vor fünf Jahren kennen?	Rebecca	Rebecca	6387	1	363	49.6025	28
13	25	0	1	text28.csv	2	Wer war früher Buchhalter?	Otto	Rebeccas Vater	10473	0	363	49.6025	28
13	25	0	1	text28.csv	3	Wie viele Söhne hat Wolf?	0	keinen	3531	1	363	49.6025	28
13	25	0	1	text28.csv	4	In welchem Verwandtschaftsverhältnis steht Moritz zu Rebecca?	Adoptivsohn	kein Verwandheitsgrad vorhanden	21884	0	363	49.6025	28
13	25	0	1	text28.csv	5	In welchem Verwandtschaftsverhältnis steht Wolf zu Romy?	Vater	Vater und Tochter	6393	1	363	49.6025	28
13	25	0	1	text28.csv	6	Wie viele Monate war Moritz bei seiner Adoption alt?	6	7	6327	0	363	49.6025	28
13	25	0	1	text28.csv	7	Vor wie vielen Monaten konnte Romy in das neue Haus einziehen?	2	4	6251	0	363	49.6025	28
13	25	0	1	text28.csv	8	In welcher Stadt lebt Wolf jetzt?	Lüneburg	Berlin	27508	0	363	49.6025	28
13	25	0	1	text23.csv	0	Wer konnte von den Spekulationsgewinnen in den Urlaub fliegen?	Clarissa	Clarissa	6980	1	363	49.6025	28
13	25	0	1	text23.csv	1	Wer spekuliert seit vielen Jahren an der Börse?	Heiko	Gustav	9399	0	363	49.6025	28
13	25	0	1	text23.csv	2	Wer wohnt zwei Straßen von Rosa entfernt?	Vincent	Ihr Zwillingsbruder	7372	0	363	49.6025	28
13	25	0	1	text23.csv	3	In welchem Verwandtschaftsverhältnis steht Clarissa zu Gustav?	Schwester	Mutter und Sohn	6178	0	363	49.6025	28
13	25	0	1	text23.csv	4	In welchem Verwandtschaftsverhältnis steht Frida zu Rosa?	Tochter	Mutter und Tochter	9797	0	363	49.6025	28
13	25	0	1	text23.csv	5	Wie viele Enkel hat Vincent?	0	keine	17586	1	363	49.6025	28
13	25	0	1	text23.csv	6	Wie alt ist Rosa?	85	68	3824	0	363	49.6025	28
13	25	0	1	text23.csv	7	In welcher Stadt lebt Vincent?	Hamburg	Hamburg	3904	1	363	49.6025	28
13	25	0	1	text23.csv	8	Wo machte Clarissa Urlaub?	Australien	Australien	5612	1	363	49.6025	28
13	25	0	0	text22.csv	0	Wer ist Förster?	Gerd	Gert	4138	1	363	49.6025	28
13	25	0	0	text22.csv	1	Wer hat den Großvater trotz seines Hobbies sehr gerne?	Inga	Inga	5213	1	363	49.6025	28
13	25	0	0	text22.csv	2	Wer hat es nicht bereut mit der Arbeit aufgehört zu haben?	Sabine	Sabine	5579	1	363	49.6025	28
13	25	0	0	text22.csv	3	Wie viele Schwestern hat Kristin?	2	2	3057	1	363	49.6025	28
13	25	0	0	text22.csv	4	In welchem Verwandtschaftsverhältnis steht Inga zu Joshua?	Schwester	Geschwister	6707	1	363	49.6025	28
13	25	0	0	text22.csv	5	In welchem Verwandtschaftsverhältnis steht Gerd zu Sabine?	Vater	Vater und Tochter	12204	1	363	49.6025	28
13	25	0	0	text22.csv	6	Wohin will Gerd Joshua mitnehmen?	Wald	Zum Jagen	6605	0	363	49.6025	28
13	25	0	0	text22.csv	7	Welchen Beruf hatte Sabine?	Anwaltsgehilfin	Rechtsanwaltgehelfin	25017	1	363	49.6025	28
13	25	0	0	text22.csv	8	Wie viele Jahre hatte Sabine schon aufgehört zu arbeiten, als ihr zweites Kind geboren wurde?	1	3	8594	0	363	49.6025	28
13	25	0	0	text27.csv	0	Auf wen ist Björn sehr stolz?	Nora	Nora	8179	1	363	49.6025	28
13	25	0	0	text27.csv	1	Wer ist sich über seinen Berufswunsch noch nicht im Klaren?	Manuela	Manuela	9123	1	363	49.6025	28
13	25	0	0	text27.csv	2	Wer war früher skeptisch gegenüber Noras Berufswunsch?	Maximilian	Noars Großvater	19316	0	363	49.6025	28
13	25	0	0	text27.csv	3	In welchem Verwandtschaftsverhältnis steht Manuela zu Maximilian?	Tochter	Großvater und Enkel	27413	0	363	49.6025	28
13	25	0	0	text27.csv	4	In welchem Verwandtschaftsverhältnis steht Horst zu Susi?	Vater	Großvater enkeltochter	15195	0	363	49.6025	28
13	25	0	0	text27.csv	5	Wie viele Kinder haben Maximilian und Susi?	3	4	6817	0	363	49.6025	28
13	25	0	0	text27.csv	6	Welche Berufsausbildung zieht Manuela derzeit in Erwägung?	Schneider	Ärztin	12250	0	363	49.6025	28
13	25	0	0	text27.csv	7	Wie heißt die Gaststätte, in der Susi oft aushilft?	Sonnenwirt	Sonnenwirt	6114	1	363	49.6025	28
13	25	0	0	text27.csv	8	Welchen Beruf strebt Nora an?	Schauspielerin	Schauspielerin	4631	1	363	49.6025	28
14	22	1	0	text27.csv	0	Auf wen ist Björn sehr stolz?	Nora	Seine Schwester	17221	0	436.615	54.225	36
14	22	1	0	text27.csv	1	Wer ist sich über seinen Berufswunsch noch nicht im Klaren?	Manuela	Die kleinste Schwester	13086	0	436.615	54.225	36
14	22	1	0	text27.csv	2	Wer war früher skeptisch gegenüber Noras Berufswunsch?	Maximilian	Maximilian	8761	1	436.615	54.225	36
14	22	1	0	text27.csv	3	In welchem Verwandtschaftsverhältnis steht Manuela zu Maximilian?	Tochter	Frau	13727	0	436.615	54.225	36
14	22	1	0	text27.csv	4	In welchem Verwandtschaftsverhältnis steht Horst zu Susi?	Vater	Opa	10212	0	436.615	54.225	36
14	22	1	0	text27.csv	5	Wie viele Kinder haben Maximilian und Susi?	3	3	6264	1	436.615	54.225	36
14	22	1	0	text27.csv	6	Welche Berufsausbildung zieht Manuela derzeit in Erwägung?	Schneider	Schneiderin	12249	1	436.615	54.225	36
14	22	1	0	text27.csv	7	Wie heißt die Gaststätte, in der Susi oft aushilft?	Sonnenwirt	Sonnenblick	7364	0	436.615	54.225	36
14	22	1	0	text27.csv	8	Welchen Beruf strebt Nora an?	Schauspielerin	Schauspielerin	7993	1	436.615	54.225	36
14	22	1	0	text23.csv	0	Wer konnte von den Spekulationsgewinnen in den Urlaub fliegen?	Clarissa	Clarissa	6972	1	436.615	54.225	36
14	22	1	0	text23.csv	1	Wer spekuliert seit vielen Jahren an der Börse?	Heiko	Heiko	3987	1	436.615	54.225	36
14	22	1	0	text23.csv	2	Wer wohnt zwei Straßen von Rosa entfernt?	Vincent	Vincent	4517	1	436.615	54.225	36
14	22	1	0	text23.csv	3	In welchem Verwandtschaftsverhältnis steht Clarissa zu Gustav?	Schwester	Schwester	8536	1	436.615	54.225	36
14	22	1	0	text23.csv	4	In welchem Verwandtschaftsverhältnis steht Frida zu Rosa?	Tochter	Tochter	6438	1	436.615	54.225	36
14	22	1	0	text23.csv	5	Wie viele Enkel hat Vincent?	0	0	12739	1	436.615	54.225	36
14	22	1	0	text23.csv	6	Wie alt ist Rosa?	85	80	6006	1	436.615	54.225	36
14	22	1	0	text23.csv	7	In welcher Stadt lebt Vincent?	Hamburg	Hamburg	6013	1	436.615	54.225	36
14	22	1	0	text23.csv	8	Wo machte Clarissa Urlaub?	Australien	Australien	4911	1	436.615	54.225	36
14	22	1	0	text32.csv	0	Wer hatte sich über Philips Bekenntnis nicht gewundert?	Klara	Seine Mutter	12759	0	436.615	54.225	36
14	22	1	0	text32.csv	1	Wer arbeitet in einer Schule?	Melanie	Melanie	3284	1	436.615	54.225	36
14	22	1	0	text32.csv	2	Wer ist von Beruf Informatiker?	Marius	Philipp	10983	0	436.615	54.225	36
14	22	1	0	text32.csv	3	In welchem Verhältnis steht Marius zu Philip?	Partner/Lebenspartner/Freund	Partner	10377	1	436.615	54.225	36
14	22	1	0	text32.csv	4	Wie viele Enkelkinder hat Christina?	2	1	11195	0	436.615	54.225	36
14	22	1	0	text32.csv	5	In welchem Verwandtschaftsverhältnis steht Melanie zu Erich?	Enkelin	Tochter	16539	0	436.615	54.225	36
14	22	1	0	text32.csv	6	Was macht Klara nichts aus, wenn es die Dorfgemeinschaft tut?	Getuschel/Tuscheln	Tuscheln	8474	1	436.615	54.225	36
14	22	1	0	text32.csv	7	Wie viele Jahre sind Marius und Philip bereits ein Paar?	11	11	2378	1	436.615	54.225	36
14	22	1	0	text32.csv	8	Wie viele Monate Elternzeit möchte sich Melanie nehmen?	4	4	12336	1	436.615	54.225	36
14	22	1	0	text33.csv	0	Wer kann ein Musikinstrument spielen?	Rene	Rene	4509	1	436.615	54.225	36
14	22	1	0	text33.csv	1	Wer wollte nicht nach Deutschland mitkommen?	Janik	Jannik	4603	1	436.615	54.225	36
14	22	1	0	text33.csv	2	Wer versucht häufig, Janik zu kontaktieren?	Sophie	Talia	6093	0	436.615	54.225	36
14	22	1	0	text33.csv	3	Wie viele Kinder hat Sophie?	3	3	4715	1	436.615	54.225	36
14	22	1	0	text33.csv	4	In welchem Verwandtschaftsverhältnis steht Janik zu Rene?	Großvater	Opa	13584	1	436.615	54.225	36
14	22	1	0	text33.csv	5	In welchem Verwandtschaftsverhältnis steht Theo zu Johann?	Vater	VAter	11081	1	436.615	54.225	36
14	22	1	0	text33.csv	6	Auf welche Schule geht Johann?	Realschule	Realschule	6443	1	436.615	54.225	36
14	22	1	0	text33.csv	7	Welchen Berufswunsch hat Rene?	Pianist	Pianist	8032	1	436.615	54.225	36
14	22	1	0	text33.csv	8	Seit wie vielen Jahren ist Thalias Familie in Deutschland?	5	5	10147	1	436.615	54.225	36
14	22	1	0	text31.csv	0	Wer hatte sich mit Tanjas Vater zerstritten?	Eugen	Sebastian	13244	0	436.615	54.225	36
14	22	1	0	text31.csv	1	Wer machte Eugen durch sein erstes gesprochenes Wort eine Freude?	Hendrik	Sein Enkel	10633	0	436.615	54.225	36
14	22	1	0	text31.csv	2	Wer war sehr gerne unter Menschen und warmherzig?	Martha	Marta	4043	1	436.615	54.225	36
14	22	1	0	text31.csv	3	In welchem Verwandtschaftsverhältnis steht Martha zu Hendrik?	Großmutter	Oma	13170	1	436.615	54.225	36
14	22	1	0	text31.csv	4	In welchem Verwandtschaftsverhältnis steht Tanja zu Eugen?	Schwiegertochter	Schwiegertochter	20849	1	436.615	54.225	36
14	22	1	0	text31.csv	5	Wie viele Kinder hat Martha?	1	1	9997	1	436.615	54.225	36
14	22	1	0	text31.csv	6	Woher kannte Frank Tanja?	Kindergarten	Kindergarten	6721	1	436.615	54.225	36
14	22	1	0	text31.csv	7	Welches Geschäft besitzt Sebastian?	Baustoffhandel	Baustoffhandel	7569	1	436.615	54.225	36
14	22	1	0	text31.csv	8	Wie viele Jahre hatten sich Tanja und Frank nicht gesehen, als sie sich verliebten?	20	20	4129	1	436.615	54.225	36
14	22	1	1	text22.csv	0	Wer ist Förster?	Gerd	Gert	5559	1	436.615	54.225	36
14	22	1	1	text22.csv	1	Wer hat den Großvater trotz seines Hobbies sehr gerne?	Inga	Inga	6075	1	436.615	54.225	36
14	22	1	1	text22.csv	2	Wer hat es nicht bereut mit der Arbeit aufgehört zu haben?	Sabine	Sabine	6877	1	436.615	54.225	36
14	22	1	1	text22.csv	3	Wie viele Schwestern hat Kristin?	2	2	4852	1	436.615	54.225	36
14	22	1	1	text22.csv	4	In welchem Verwandtschaftsverhältnis steht Inga zu Joshua?	Schwester	Schwester	8725	1	436.615	54.225	36
14	22	1	1	text22.csv	5	In welchem Verwandtschaftsverhältnis steht Gerd zu Sabine?	Vater	Vater	5892	1	436.615	54.225	36
14	22	1	1	text22.csv	6	Wohin will Gerd Joshua mitnehmen?	Wald	Wald	3268	1	436.615	54.225	36
14	22	1	1	text22.csv	7	Welchen Beruf hatte Sabine?	Anwaltsgehilfin	Anwalthilfe	7078	1	436.615	54.225	36
14	22	1	1	text22.csv	8	Wie viele Jahre hatte Sabine schon aufgehört zu arbeiten, als ihr zweites Kind geboren wurde?	1	05	7919	0	436.615	54.225	36
14	22	1	1	text30.csv	0	Wer will wieder Kontakt zu Marie aufnehmen?	Jakob	Jakob	4187	1	436.615	54.225	36
14	22	1	1	text30.csv	1	Wer hat derzeit keine feste Arbeitsstelle?	Paul	Paul	4748	1	436.615	54.225	36
14	22	1	1	text30.csv	2	Wer ist in der Medienbranche tätig?	Nina	Nina	3718	1	436.615	54.225	36
14	22	1	1	text30.csv	3	Wie viele Geschwister hat Paul?	2	2	4440	1	436.615	54.225	36
14	22	1	1	text30.csv	4	In welchem Verwandtschaftsverhältnis steht Hanna zu Paul?	Oma	Großmutter	9218	1	436.615	54.225	36
14	22	1	1	text30.csv	5	In welchem Verwandtschaftsverhältnis steht Nina zu Jakob?	Schwester	Schwester	19239	1	436.615	54.225	36
14	22	1	1	text30.csv	6	Was erschwert Paul die Arbeitssuche?	Legasthenie	Legastenie	5554	1	436.615	54.225	36
14	22	1	1	text30.csv	7	Warum hat sich Jakob so lange nicht bei Marie gemeldet?	Angst	Angst	6020	1	436.615	54.225	36
14	22	1	1	text30.csv	8	Welchen Beruf hat Paul erlernt?	Schreiner	Schreiner	19999	1	436.615	54.225	36
14	22	1	1	text29.csv	0	Wem hat es Familie Schneider zu verdanken, dass sie in Nürnberg lebt?	Adrian	Adrian	7534	1	436.615	54.225	36
14	22	1	1	text29.csv	1	Wer hat schon Vorbereitungen für die Hochzeit getroffen?	Oliver	Oliver	8643	1	436.615	54.225	36
14	22	1	1	text29.csv	2	Wer darf an der Familienfeier ausnahmsweise lange mitfeiern?	Benedikt	Sohn von Tamara	11596	0	436.615	54.225	36
14	22	1	1	text29.csv	3	In welchem Verwandtschaftsverhältnis steht Adrian zu Lina?	Ehemann	Mann	4374	1	436.615	54.225	36
14	22	1	1	text29.csv	4	In welchem Verwandtschaftsverhältnis steht Benedikt zu Tamara?	Sohn	Sohn	9788	1	436.615	54.225	36
14	22	1	1	text29.csv	5	Wie viele Schwestern hat Tamara?	0	1	3491	0	436.615	54.225	36
14	22	1	1	text29.csv	6	Woher stammt Adrian?	Sudetenland	Sudetenland	5133	1	436.615	54.225	36
14	22	1	1	text29.csv	7	In welcher Behörde arbeitet Oliver?	Finanzamt	Finanzamt	6191	1	436.615	54.225	36
14	22	1	1	text29.csv	8	Welche Tiere züchtet Adrian in seiner Freizeit?	Forellen	Forellen	4770	1	436.615	54.225	36
14	22	1	1	text25.csv	0	Wer musste in eine neue Klasse?	Amelie	Amelie	3974	1	436.615	54.225	36
14	22	1	1	text25.csv	1	Wer freute sich über Amelies Mithilfe?	Matilda	Matilda	5372	1	436.615	54.225	36
14	22	1	1	text25.csv	2	Wer hatte sich anfangs oft über das Training beschwert?	Tara	Tara	2819	1	436.615	54.225	36
14	22	1	1	text25.csv	3	In welchem Verwandtschaftsverhältnis steht Martin zu Tara?	Vater	VAter	4690	1	436.615	54.225	36
14	22	1	1	text25.csv	4	In welchem Verwandtschaftsverhältnis steht Eva zu Martin?	Ehefrau	Frau	8549	1	436.615	54.225	36
14	22	1	1	text25.csv	5	Wie viele Enkel hat Matilda?	2	2	2903	1	436.615	54.225	36
14	22	1	1	text25.csv	6	In welchem Land lebt Tara derzeit?	Spanien	Spanien	3643	1	436.615	54.225	36
14	22	1	1	text25.csv	7	Welche Haustiere besitzt Eva?	Hunde	2 Hunde	3844	1	436.615	54.225	36
14	22	1	1	text25.csv	8	Was betreibt Martin in Spanien?	Jugendherberge	Jugendherberge	7273	1	436.615	54.225	36
14	22	1	1	text26.csv	0	Wer arbeitet gerade an seiner Masterarbeit?	Tim	Tim	3919	1	436.615	54.225	36
14	22	1	1	text26.csv	1	Wer machte im Sommer eine große Österreich-Rundfahrt?	Edwin	Etwin	3740	1	436.615	54.225	36
14	22	1	1	text26.csv	2	Wer kann besonders gut kochen?	Laura	Laura	2647	1	436.615	54.225	36
14	22	1	1	text26.csv	3	Wie viele Kinder hat Karin?	1	1	7091	1	436.615	54.225	36
14	22	1	1	text26.csv	4	In welchem Verwandtschaftsverhältnis steht Tim zu Manuel?	Vater	Vater	4491	1	436.615	54.225	36
14	22	1	1	text26.csv	5	In welchem Verwandtschaftsverhältnis steht Doris zu Laura?	Mutter	Mutter	5219	1	436.615	54.225	36
14	22	1	1	text26.csv	6	Mit welchem Fahrzeug machte Edwin die Österreich-Rundfahrt?	Fahrrad	Fahrrad	4486	1	436.615	54.225	36
14	22	1	1	text26.csv	7	Welches Hobby hat Tim?	Schach	Schach	3104	1	436.615	54.225	36
14	22	1	1	text26.csv	8	Aus welcher Stadt kommt Tim ursprünglich?	Innsbruck	Innsbruck	13654	1	436.615	54.225	36
14	22	0	0	text24.csv	0	Wer wirkt derzeit ausgelassener?	Till	till	5912	1	436.615	54.225	36
14	22	0	0	text24.csv	1	Wer wurde von Simon vor der Haustür erwartet?	Maria	Maria	3845	1	436.615	54.225	36
14	22	0	0	text24.csv	2	Für wen machte Gina oft Pizza?	Andrea	Marias ältere Schwester	13761	0	436.615	54.225	36
14	22	0	0	text24.csv	3	In welchem Verwandtschaftsverhältnis steht Maria zu Luisa?	Tochter	Tochter	15349	1	436.615	54.225	36
14	22	0	0	text24.csv	4	Wie viele Kinder hat Luisa?	3	3	6293	1	436.615	54.225	36
14	22	0	0	text24.csv	5	In welchem Verwandtschaftsverhältnis steht Till zu Gina?	Enkel	Enkel	6703	1	436.615	54.225	36
14	22	0	0	text24.csv	6	Aus welchem Land stammt Gina?	Italien	Italien	3309	1	436.615	54.225	36
14	22	0	0	text24.csv	7	Welchen Sport betreibt Till?	Judo	Judo	4926	1	436.615	54.225	36
14	22	0	0	text24.csv	8	In der Nähe welcher Stadt lebt die Familie?	Hannover	Hannover	5874	1	436.615	54.225	36
14	22	0	0	text19.csv	0	Wer arbeitet in einem Projekt zur Wasserversorgung?	Veronika	Veronica	10980	1	436.615	54.225	36
14	22	0	0	text19.csv	1	Wem gehörte eine Reinigung?	Marianne	Mariane	6864	1	436.615	54.225	36
14	22	0	0	text19.csv	2	Wer ist Mariannes jüngstes Kind?	Paola	Paola	9114	1	436.615	54.225	36
14	22	0	0	text19.csv	3	Wie viele Enkelsöhne hat Marianne?	0	1	3233	0	436.615	54.225	36
14	22	0	0	text19.csv	4	In welchem Verwandtschaftsverhältnis steht Karla zu Hans?	Schwester	Schwester	10885	1	436.615	54.225	36
14	22	0	0	text19.csv	5	Wie viele Söhne hat Marianne?	2	2	2994	1	436.615	54.225	36
14	22	0	0	text19.csv	6	Womit ist Hans gerade beschäftigt?	Hausbau	Hausbau	5196	1	436.615	54.225	36
14	22	0	0	text19.csv	7	In welchem Land ist Veronika derzeit?	Nigeria	Südamerika	11265	0	436.615	54.225	36
14	22	0	0	text19.csv	8	Wie viele Stunden Zugfahrt wohnt Marianne von Paola entfernt?	3	3	3419	1	436.615	54.225	36
14	22	0	1	text34.csv	0	Wer darf nur am Wochenende ausgehen?	Renate	Renate	5440	1	436.615	54.225	36
14	22	0	1	text34.csv	1	Wer ist von Wilhelms Modelleisenbahn begeistert?	Ulrike	Ulrike	6050	1	436.615	54.225	36
14	22	0	1	text34.csv	2	Wen fährt Ulrike oft spazieren?	Bea	Bea	4547	1	436.615	54.225	36
14	22	0	1	text34.csv	3	Wie viele Enkelkinder hat Wilhelm?	4	4	3835	1	436.615	54.225	36
14	22	0	1	text34.csv	4	Wie viele Brüder hat Bea?	0	0	6958	1	436.615	54.225	36
14	22	0	1	text34.csv	5	In welchem Verwandtschaftsverhältnis steht Sylvia zu Wilhelm?	Enkelin	Enkelin	6782	1	436.615	54.225	36
14	22	0	1	text34.csv	6	Seit wie vielen Jahren ist Anna alleinerziehend?	6	6	3042	1	436.615	54.225	36
14	22	0	1	text34.csv	7	In welcher Stadt ist Ulrike immer an Weihnachten?	Braunschweig	Braunschweig	7062	1	436.615	54.225	36
14	22	0	1	text34.csv	8	Welche Sportart betreibt Renate?	Handball/Volleyball	Handball	6194	1	436.615	54.225	36
14	22	0	1	text28.csv	0	Wer lebte mit Romy in Stuttgart?	Wolf	Wolf	7329	1	436.615	54.225	36
14	22	0	1	text28.csv	1	Wen lernte Wolf vor fünf Jahren kennen?	Rebecca	Rebecca	23066	1	436.615	54.225	36
14	22	0	1	text28.csv	2	Wer war früher Buchhalter?	Otto	Otto	3871	1	436.615	54.225	36
14	22	0	1	text28.csv	3	Wie viele Söhne hat Wolf?	0	0	3921	1	436.615	54.225	36
14	22	0	1	text28.csv	4	In welchem Verwandtschaftsverhältnis steht Moritz zu Rebecca?	Adoptivsohn	Sohn	9845	1	436.615	54.225	36
14	22	0	1	text28.csv	5	In welchem Verwandtschaftsverhältnis steht Wolf zu Romy?	Vater	Vater	6030	1	436.615	54.225	36
14	22	0	1	text28.csv	6	Wie viele Monate war Moritz bei seiner Adoption alt?	6	6	15931	1	436.615	54.225	36
14	22	0	1	text28.csv	7	Vor wie vielen Monaten konnte Romy in das neue Haus einziehen?	2	2	6356	1	436.615	54.225	36
14	22	0	1	text28.csv	8	In welcher Stadt lebt Wolf jetzt?	Lüneburg	Lüneburg	5103	1	436.615	54.225	36
15	27	1	1	text30.csv	0	Wer will wieder Kontakt zu Marie aufnehmen?	Jakob	paul	13897	0	289.849	74.82	28
15	27	1	1	text30.csv	1	Wer hat derzeit keine feste Arbeitsstelle?	Paul	paul	2771	1	289.849	74.82	28
15	27	1	1	text30.csv	2	Wer ist in der Medienbranche tätig?	Nina	niemand	8806	0	289.849	74.82	28
15	27	1	1	text30.csv	3	Wie viele Geschwister hat Paul?	2	keine	4576	0	289.849	74.82	28
15	27	1	1	text30.csv	4	In welchem Verwandtschaftsverhältnis steht Hanna zu Paul?	Oma	großmutter	6578	1	289.849	74.82	28
15	27	1	1	text30.csv	5	In welchem Verwandtschaftsverhältnis steht Nina zu Jakob?	Schwester	keine ahnung	12250	0	289.849	74.82	28
15	27	1	1	text30.csv	6	Was erschwert Paul die Arbeitssuche?	Legasthenie	seine legasthenie	10479	1	289.849	74.82	28
15	27	1	1	text30.csv	7	Warum hat sich Jakob so lange nicht bei Marie gemeldet?	Angst	keine ahnung	6248	0	289.849	74.82	28
15	27	1	1	text30.csv	8	Welchen Beruf hat Paul erlernt?	Schreiner	keine ahnung	5661	0	289.849	74.82	28
15	27	1	1	text25.csv	0	Wer musste in eine neue Klasse?	Amelie	amelie	7242	1	289.849	74.82	28
15	27	1	1	text25.csv	1	Wer freute sich über Amelies Mithilfe?	Matilda	keine ahnung	7429	0	289.849	74.82	28
15	27	1	1	text25.csv	2	Wer hatte sich anfangs oft über das Training beschwert?	Tara	tara	3516	1	289.849	74.82	28
15	27	1	1	text25.csv	3	In welchem Verwandtschaftsverhältnis steht Martin zu Tara?	Vater	vater	3365	1	289.849	74.82	28
15	27	1	1	text25.csv	4	In welchem Verwandtschaftsverhältnis steht Eva zu Martin?	Ehefrau	frau	7102	1	289.849	74.82	28
15	27	1	1	text25.csv	5	Wie viele Enkel hat Matilda?	2	keine ahnung	4707	0	289.849	74.82	28
15	27	1	1	text25.csv	6	In welchem Land lebt Tara derzeit?	Spanien	spanien	5823	1	289.849	74.82	28
15	27	1	1	text25.csv	7	Welche Haustiere besitzt Eva?	Hunde	einen hund	3948	1	289.849	74.82	28
15	27	1	1	text25.csv	8	Was betreibt Martin in Spanien?	Jugendherberge	jugendherberge	7572	1	289.849	74.82	28
15	27	1	1	text34.csv	0	Wer darf nur am Wochenende ausgehen?	Renate	keine ahnun	5694	0	289.849	74.82	28
15	27	1	1	text34.csv	1	Wer ist von Wilhelms Modelleisenbahn begeistert?	Ulrike	keine ahnung	7247	0	289.849	74.82	28
15	27	1	1	text34.csv	2	Wen fährt Ulrike oft spazieren?	Bea	keine ahnung	6546	0	289.849	74.82	28
15	27	1	1	text34.csv	3	Wie viele Enkelkinder hat Wilhelm?	4	4	8377	1	289.849	74.82	28
15	27	1	1	text34.csv	4	Wie viele Brüder hat Bea?	0	keine ahnung	3701	0	289.849	74.82	28
15	27	1	1	text34.csv	5	In welchem Verwandtschaftsverhältnis steht Sylvia zu Wilhelm?	Enkelin	tochter	6251	0	289.849	74.82	28
15	27	1	1	text34.csv	6	Seit wie vielen Jahren ist Anna alleinerziehend?	6	6	2639	1	289.849	74.82	28
15	27	1	1	text34.csv	7	In welcher Stadt ist Ulrike immer an Weihnachten?	Braunschweig	keine ahnung	5405	0	289.849	74.82	28
15	27	1	1	text34.csv	8	Welche Sportart betreibt Renate?	Handball/Volleyball	keine ahnung	4225	0	289.849	74.82	28
15	27	1	1	text22.csv	0	Wer ist Förster?	Gerd	gert	12310	1	289.849	74.82	28
15	27	1	1	text22.csv	1	Wer hat den Großvater trotz seines Hobbies sehr gerne?	Inga	seine enkelkinder	8975	0	289.849	74.82	28
15	27	1	1	text22.csv	2	Wer hat es nicht bereut mit der Arbeit aufgehört zu haben?	Sabine	keine ahnung	7422	0	289.849	74.82	28
15	27	1	1	text22.csv	3	Wie viele Schwestern hat Kristin?	2	keine ahnung	7790	0	289.849	74.82	28
15	27	1	1	text22.csv	4	In welchem Verwandtschaftsverhältnis steht Inga zu Joshua?	Schwester	mutter	5736	0	289.849	74.82	28
15	27	1	1	text22.csv	5	In welchem Verwandtschaftsverhältnis steht Gerd zu Sabine?	Vater	großvater	8093	0	289.849	74.82	28
15	27	1	1	text22.csv	6	Wohin will Gerd Joshua mitnehmen?	Wald	keine ahnung	14761	0	289.849	74.82	28
15	27	1	1	text22.csv	7	Welchen Beruf hatte Sabine?	Anwaltsgehilfin	anwaltsgehilfin	7454	1	289.849	74.82	28
15	27	1	1	text22.csv	8	Wie viele Jahre hatte Sabine schon aufgehört zu arbeiten, als ihr zweites Kind geboren wurde?	1	keine ahnung	5296	0	289.849	74.82	28
15	27	1	1	text26.csv	0	Wer arbeitet gerade an seiner Masterarbeit?	Tim	der freund	17510	0	289.849	74.82	28
15	27	1	1	text26.csv	1	Wer machte im Sommer eine große Österreich-Rundfahrt?	Edwin	vater	20282	0	289.849	74.82	28
15	27	1	1	text26.csv	2	Wer kann besonders gut kochen?	Laura	schwester	8614	0	289.849	74.82	28
15	27	1	1	text26.csv	3	Wie viele Kinder hat Karin?	1	1	8289	1	289.849	74.82	28
15	27	1	1	text26.csv	4	In welchem Verwandtschaftsverhältnis steht Tim zu Manuel?	Vater	schwiegervater	18452	0	289.849	74.82	28
15	27	1	1	text26.csv	5	In welchem Verwandtschaftsverhältnis steht Doris zu Laura?	Mutter	mutter	8253	1	289.849	74.82	28
15	27	1	1	text26.csv	6	Mit welchem Fahrzeug machte Edwin die Österreich-Rundfahrt?	Fahrrad	fahrrad	5820	1	289.849	74.82	28
15	27	1	1	text26.csv	7	Welches Hobby hat Tim?	Schach	schach	4799	1	289.849	74.82	28
15	27	1	1	text26.csv	8	Aus welcher Stadt kommt Tim ursprünglich?	Innsbruck	isbruck	9436	1	289.849	74.82	28
15	27	1	0	text27.csv	0	Auf wen ist Björn sehr stolz?	Nora	auf nora	13924	1	289.849	74.82	28
15	27	1	0	text27.csv	1	Wer ist sich über seinen Berufswunsch noch nicht im Klaren?	Manuela	manuela	6185	1	289.849	74.82	28
15	27	1	0	text27.csv	2	Wer war früher skeptisch gegenüber Noras Berufswunsch?	Maximilian	ihr vater	4682	0	289.849	74.82	28
15	27	1	0	text27.csv	3	In welchem Verwandtschaftsverhältnis steht Manuela zu Maximilian?	Tochter	vater	4574	1	289.849	74.82	28
15	27	1	0	text27.csv	4	In welchem Verwandtschaftsverhältnis steht Horst zu Susi?	Vater	vater	17917	1	289.849	74.82	28
15	27	1	0	text27.csv	5	Wie viele Kinder haben Maximilian und Susi?	3	2	3132	0	289.849	74.82	28
15	27	1	0	text27.csv	6	Welche Berufsausbildung zieht Manuela derzeit in Erwägung?	Schneider	schneiderlehre	18505	1	289.849	74.82	28
15	27	1	0	text27.csv	7	Wie heißt die Gaststätte, in der Susi oft aushilft?	Sonnenwirt	keine ahnung	11808	0	289.849	74.82	28
15	27	1	0	text27.csv	8	Welchen Beruf strebt Nora an?	Schauspielerin	schauspielerin	5379	1	289.849	74.82	28
15	27	1	0	text32.csv	0	Wer hatte sich über Philips Bekenntnis nicht gewundert?	Klara	mutter	5399	0	289.849	74.82	28
15	27	1	0	text32.csv	1	Wer arbeitet in einer Schule?	Melanie	melanie	4579	1	289.849	74.82	28
15	27	1	0	text32.csv	2	Wer ist von Beruf Informatiker?	Marius	marius	7570	1	289.849	74.82	28
15	27	1	0	text32.csv	3	In welchem Verhältnis steht Marius zu Philip?	Partner/Lebenspartner/Freund	lebenspartner	12318	1	289.849	74.82	28
15	27	1	0	text32.csv	4	Wie viele Enkelkinder hat Christina?	2	1	5877	0	289.849	74.82	28
15	27	1	0	text32.csv	5	In welchem Verwandtschaftsverhältnis steht Melanie zu Erich?	Enkelin	tochter	7804	0	289.849	74.82	28
15	27	1	0	text32.csv	6	Was macht Klara nichts aus, wenn es die Dorfgemeinschaft tut?	Getuschel/Tuscheln	tuscheln	12588	1	289.849	74.82	28
15	27	1	0	text32.csv	7	Wie viele Jahre sind Marius und Philip bereits ein Paar?	11	10	10916	0	289.849	74.82	28
15	27	1	0	text32.csv	8	Wie viele Monate Elternzeit möchte sich Melanie nehmen?	4	4	4469	1	289.849	74.82	28
15	27	1	0	text29.csv	0	Wem hat es Familie Schneider zu verdanken, dass sie in Nürnberg lebt?	Adrian	adrian	16180	1	289.849	74.82	28
15	27	1	0	text29.csv	1	Wer hat schon Vorbereitungen für die Hochzeit getroffen?	Oliver	adrian	4621	0	289.849	74.82	28
15	27	1	0	text29.csv	2	Wer darf an der Familienfeier ausnahmsweise lange mitfeiern?	Benedikt	benedikt	6295	1	289.849	74.82	28
15	27	1	0	text29.csv	3	In welchem Verwandtschaftsverhältnis steht Adrian zu Lina?	Ehemann	enkelin	7371	0	289.849	74.82	28
15	27	1	0	text29.csv	4	In welchem Verwandtschaftsverhältnis steht Benedikt zu Tamara?	Sohn	schwester	4870	0	289.849	74.82	28
15	27	1	0	text29.csv	5	Wie viele Schwestern hat Tamara?	0	keine	3880	1	289.849	74.82	28
15	27	1	0	text29.csv	6	Woher stammt Adrian?	Sudetenland	keine ahnung	5375	0	289.849	74.82	28
15	27	1	0	text29.csv	7	In welcher Behörde arbeitet Oliver?	Finanzamt	finanzamt	3943	1	289.849	74.82	28
15	27	1	0	text29.csv	8	Welche Tiere züchtet Adrian in seiner Freizeit?	Forellen	forellen	3964	1	289.849	74.82	28
15	27	1	0	text28.csv	0	Wer lebte mit Romy in Stuttgart?	Wolf	rolf	6862	0	289.849	74.82	28
15	27	1	0	text28.csv	1	Wen lernte Wolf vor fünf Jahren kennen?	Rebecca	keine ahnung	17218	0	289.849	74.82	28
15	27	1	0	text28.csv	2	Wer war früher Buchhalter?	Otto	keine ahnung	24453	0	289.849	74.82	28
15	27	1	0	text28.csv	3	Wie viele Söhne hat Wolf?	0	keine	6299	1	289.849	74.82	28
15	27	1	0	text28.csv	4	In welchem Verwandtschaftsverhältnis steht Moritz zu Rebecca?	Adoptivsohn	adoptivmutter	10870	1	289.849	74.82	28
15	27	1	0	text28.csv	5	In welchem Verwandtschaftsverhältnis steht Wolf zu Romy?	Vater	vater	4411	1	289.849	74.82	28
15	27	1	0	text28.csv	6	Wie viele Monate war Moritz bei seiner Adoption alt?	6	halbes jahr	6079	1	289.849	74.82	28
15	27	1	0	text28.csv	7	Vor wie vielen Monaten konnte Romy in das neue Haus einziehen?	2	4	5223	0	289.849	74.82	28
15	27	1	0	text28.csv	8	In welcher Stadt lebt Wolf jetzt?	Lüneburg	lüneburg	4465	1	289.849	74.82	28
15	27	1	0	text24.csv	0	Wer wirkt derzeit ausgelassener?	Till	sohn	9059	0	289.849	74.82	28
15	27	1	0	text24.csv	1	Wer wurde von Simon vor der Haustür erwartet?	Maria	maria	9737	1	289.849	74.82	28
15	27	1	0	text24.csv	2	Für wen machte Gina oft Pizza?	Andrea	großmutter	7054	0	289.849	74.82	28
15	27	1	0	text24.csv	3	In welchem Verwandtschaftsverhältnis steht Maria zu Luisa?	Tochter	mutter	15820	0	289.849	74.82	28
15	27	1	0	text24.csv	4	Wie viele Kinder hat Luisa?	3	4	10718	0	289.849	74.82	28
15	27	1	0	text24.csv	5	In welchem Verwandtschaftsverhältnis steht Till zu Gina?	Enkel	bruder	6848	0	289.849	74.82	28
15	27	1	0	text24.csv	6	Aus welchem Land stammt Gina?	Italien	italien	10576	1	289.849	74.82	28
15	27	1	0	text24.csv	7	Welchen Sport betreibt Till?	Judo	keine ahnung	5654	0	289.849	74.82	28
15	27	1	0	text24.csv	8	In der Nähe welcher Stadt lebt die Familie?	Hannover	hannover	5420	1	289.849	74.82	28
15	27	0	1	text19.csv	0	Wer arbeitet in einem Projekt zur Wasserversorgung?	Veronika	veronica	3768	1	289.849	74.82	28
15	27	0	1	text19.csv	1	Wem gehörte eine Reinigung?	Marianne	marianne	12954	1	289.849	74.82	28
15	27	0	1	text19.csv	2	Wer ist Mariannes jüngstes Kind?	Paola	veronica	6940	0	289.849	74.82	28
15	27	0	1	text19.csv	3	Wie viele Enkelsöhne hat Marianne?	0	1	3471	0	289.849	74.82	28
15	27	0	1	text19.csv	4	In welchem Verwandtschaftsverhältnis steht Karla zu Hans?	Schwester	mutter	6657	0	289.849	74.82	28
15	27	0	1	text19.csv	5	Wie viele Söhne hat Marianne?	2	1	5538	0	289.849	74.82	28
15	27	0	1	text19.csv	6	Womit ist Hans gerade beschäftigt?	Hausbau	hausbau	5294	1	289.849	74.82	28
15	27	0	1	text19.csv	7	In welchem Land ist Veronika derzeit?	Nigeria	spanien	7793	0	289.849	74.82	28
15	27	0	1	text19.csv	8	Wie viele Stunden Zugfahrt wohnt Marianne von Paola entfernt?	3	3	7130	1	289.849	74.82	28
15	27	0	1	text31.csv	0	Wer hatte sich mit Tanjas Vater zerstritten?	Eugen	eugen	14157	1	289.849	74.82	28
15	27	0	1	text31.csv	1	Wer machte Eugen durch sein erstes gesprochenes Wort eine Freude?	Hendrik	sein enkel	5335	0	289.849	74.82	28
15	27	0	1	text31.csv	2	Wer war sehr gerne unter Menschen und warmherzig?	Martha	eugens frau	4823	0	289.849	74.82	28
15	27	0	1	text31.csv	3	In welchem Verwandtschaftsverhältnis steht Martha zu Hendrik?	Großmutter	oma	15193	1	289.849	74.82	28
15	27	0	1	text31.csv	4	In welchem Verwandtschaftsverhältnis steht Tanja zu Eugen?	Schwiegertochter	schwiegertochter	25173	1	289.849	74.82	28
15	27	0	1	text31.csv	5	Wie viele Kinder hat Martha?	1	1	7551	1	289.849	74.82	28
15	27	0	1	text31.csv	6	Woher kannte Frank Tanja?	Kindergarten	supermarkt	12194	0	289.849	74.82	28
15	27	0	1	text31.csv	7	Welches Geschäft besitzt Sebastian?	Baustoffhandel	keine ahnung	14797	0	289.849	74.82	28
15	27	0	1	text31.csv	8	Wie viele Jahre hatten sich Tanja und Frank nicht gesehen, als sie sich verliebten?	20	keine ahnung	6349	0	289.849	74.82	28
15	27	0	0	text23.csv	0	Wer konnte von den Spekulationsgewinnen in den Urlaub fliegen?	Clarissa	clarissa	13046	1	289.849	74.82	28
15	27	0	0	text23.csv	1	Wer spekuliert seit vielen Jahren an der Börse?	Heiko	kein ahnung	10076	0	289.849	74.82	28
15	27	0	0	text23.csv	2	Wer wohnt zwei Straßen von Rosa entfernt?	Vincent	bruder vinzent	10784	1	289.849	74.82	28
15	27	0	0	text23.csv	3	In welchem Verwandtschaftsverhältnis steht Clarissa zu Gustav?	Schwester	keine ahnung	13915	0	289.849	74.82	28
15	27	0	0	text23.csv	4	In welchem Verwandtschaftsverhältnis steht Frida zu Rosa?	Tochter	tochter	4989	1	289.849	74.82	28
15	27	0	0	text23.csv	5	Wie viele Enkel hat Vincent?	0	3	2930	0	289.849	74.82	28
15	27	0	0	text23.csv	6	Wie alt ist Rosa?	85	keine ahnung	8200	0	289.849	74.82	28
15	27	0	0	text23.csv	7	In welcher Stadt lebt Vincent?	Hamburg	keine ahnung	8201	0	289.849	74.82	28
15	27	0	0	text23.csv	8	Wo machte Clarissa Urlaub?	Australien	australien	5172	1	289.849	74.82	28
15	27	0	0	text33.csv	0	Wer kann ein Musikinstrument spielen?	Rene	rene	7399	1	289.849	74.82	28
15	27	0	0	text33.csv	1	Wer wollte nicht nach Deutschland mitkommen?	Janik	großvater	26272	0	289.849	74.82	28
15	27	0	0	text33.csv	2	Wer versucht häufig, Janik zu kontaktieren?	Sophie	thalia	4595	0	289.849	74.82	28
15	27	0	0	text33.csv	3	Wie viele Kinder hat Sophie?	3	3	5167	1	289.849	74.82	28
15	27	0	0	text33.csv	4	In welchem Verwandtschaftsverhältnis steht Janik zu Rene?	Großvater	großvater	5446	1	289.849	74.82	28
15	27	0	0	text33.csv	5	In welchem Verwandtschaftsverhältnis steht Theo zu Johann?	Vater	vater	8836	1	289.849	74.82	28
15	27	0	0	text33.csv	6	Auf welche Schule geht Johann?	Realschule	keine ahnung	6218	0	289.849	74.82	28
15	27	0	0	text33.csv	7	Welchen Berufswunsch hat Rene?	Pianist	musiker	3284	0	289.849	74.82	28
15	27	0	0	text33.csv	8	Seit wie vielen Jahren ist Thalias Familie in Deutschland?	5	5	2680	1	289.849	74.82	28
16	18	1	0	text24.csv	0	Wer wirkt derzeit ausgelassener?	Till	maria	6339	0	519.584	46.16	51
16	18	1	0	text24.csv	1	Wer wurde von Simon vor der Haustür erwartet?	Maria	maria	8370	1	519.584	46.16	51
16	18	1	0	text24.csv	2	Für wen machte Gina oft Pizza?	Andrea	marias tochter	19703	0	519.584	46.16	51
16	18	1	0	text24.csv	3	In welchem Verwandtschaftsverhältnis steht Maria zu Luisa?	Tochter	cousine	16718	0	519.584	46.16	51
16	18	1	0	text24.csv	4	Wie viele Kinder hat Luisa?	3	2	3700	0	519.584	46.16	51
16	18	1	0	text24.csv	5	In welchem Verwandtschaftsverhältnis steht Till zu Gina?	Enkel	enkel großmutter	14029	1	519.584	46.16	51
16	18	1	0	text24.csv	6	Aus welchem Land stammt Gina?	Italien	italien	3958	1	519.584	46.16	51
16	18	1	0	text24.csv	7	Welchen Sport betreibt Till?	Judo	judo	3944	1	519.584	46.16	51
16	18	1	0	text24.csv	8	In der Nähe welcher Stadt lebt die Familie?	Hannover	berlin	16838	0	519.584	46.16	51
16	18	1	0	text23.csv	0	Wer konnte von den Spekulationsgewinnen in den Urlaub fliegen?	Clarissa	vincent	14461	0	519.584	46.16	51
16	18	1	0	text23.csv	1	Wer spekuliert seit vielen Jahren an der Börse?	Heiko	vincent	4288	0	519.584	46.16	51
16	18	1	0	text23.csv	2	Wer wohnt zwei Straßen von Rosa entfernt?	Vincent	rosas zwillingsbruder	13314	0	519.584	46.16	51
16	18	1	0	text23.csv	3	In welchem Verwandtschaftsverhältnis steht Clarissa zu Gustav?	Schwester	geschwister	14657	1	519.584	46.16	51
16	18	1	0	text23.csv	4	In welchem Verwandtschaftsverhältnis steht Frida zu Rosa?	Tochter	ehepaar	14044	0	519.584	46.16	51
16	18	1	0	text23.csv	5	Wie viele Enkel hat Vincent?	0	2	6754	0	519.584	46.16	51
16	18	1	0	text23.csv	6	Wie alt ist Rosa?	85	30	8006	0	519.584	46.16	51
16	18	1	0	text23.csv	7	In welcher Stadt lebt Vincent?	Hamburg	hamburg	4785	1	519.584	46.16	51
16	18	1	0	text23.csv	8	Wo machte Clarissa Urlaub?	Australien	italien	5587	0	519.584	46.16	51
16	18	1	0	text31.csv	0	Wer hatte sich mit Tanjas Vater zerstritten?	Eugen	tanjas mann	13918	0	519.584	46.16	51
16	18	1	0	text31.csv	1	Wer machte Eugen durch sein erstes gesprochenes Wort eine Freude?	Hendrik	tanjas sohn	12377	0	519.584	46.16	51
16	18	1	0	text31.csv	2	Wer war sehr gerne unter Menschen und warmherzig?	Martha	tanjas mutter	15307	0	519.584	46.16	51
16	18	1	0	text31.csv	3	In welchem Verwandtschaftsverhältnis steht Martha zu Hendrik?	Großmutter	großmutter und enkel	16862	1	519.584	46.16	51
16	18	1	0	text31.csv	4	In welchem Verwandtschaftsverhältnis steht Tanja zu Eugen?	Schwiegertochter	mutter und sohn	18582	0	519.584	46.16	51
16	18	1	0	text31.csv	5	Wie viele Kinder hat Martha?	1	1	5612	1	519.584	46.16	51
16	18	1	0	text31.csv	6	Woher kannte Frank Tanja?	Kindergarten	kindergarten	5703	1	519.584	46.16	51
16	18	1	0	text31.csv	7	Welches Geschäft besitzt Sebastian?	Baustoffhandel	bau	7436	1	519.584	46.16	51
16	18	1	0	text31.csv	8	Wie viele Jahre hatten sich Tanja und Frank nicht gesehen, als sie sich verliebten?	20	20	5967	1	519.584	46.16	51
16	18	1	0	text29.csv	0	Wem hat es Familie Schneider zu verdanken, dass sie in Nürnberg lebt?	Adrian	schneiders frau	34296	0	519.584	46.16	51
16	18	1	0	text29.csv	1	Wer hat schon Vorbereitungen für die Hochzeit getroffen?	Oliver	keine ahnung	24340	0	519.584	46.16	51
16	18	1	0	text29.csv	2	Wer darf an der Familienfeier ausnahmsweise lange mitfeiern?	Benedikt	jüngstes kind	34600	0	519.584	46.16	51
16	18	1	0	text29.csv	3	In welchem Verwandtschaftsverhältnis steht Adrian zu Lina?	Ehemann	ehepaar	17879	1	519.584	46.16	51
16	18	1	0	text29.csv	4	In welchem Verwandtschaftsverhältnis steht Benedikt zu Tamara?	Sohn	geschwister	10983	0	519.584	46.16	51
16	18	1	0	text29.csv	5	Wie viele Schwestern hat Tamara?	0	0	7928	1	519.584	46.16	51
16	18	1	0	text29.csv	6	Woher stammt Adrian?	Sudetenland	flüchtling	19166	0	519.584	46.16	51
16	18	1	0	text29.csv	7	In welcher Behörde arbeitet Oliver?	Finanzamt	keine ahnung	11980	0	519.584	46.16	51
16	18	1	0	text29.csv	8	Welche Tiere züchtet Adrian in seiner Freizeit?	Forellen	hund	10206	0	519.584	46.16	51
16	18	1	0	text34.csv	0	Wer darf nur am Wochenende ausgehen?	Renate	tochter	11566	0	519.584	46.16	51
16	18	1	0	text34.csv	1	Wer ist von Wilhelms Modelleisenbahn begeistert?	Ulrike	großvater	20255	0	519.584	46.16	51
16	18	1	0	text34.csv	2	Wen fährt Ulrike oft spazieren?	Bea	tochter	14470	0	519.584	46.16	51
16	18	1	0	text34.csv	3	Wie viele Enkelkinder hat Wilhelm?	4	4	3172	1	519.584	46.16	51
16	18	1	0	text34.csv	4	Wie viele Brüder hat Bea?	0	2	7998	0	519.584	46.16	51
16	18	1	0	text34.csv	5	In welchem Verwandtschaftsverhältnis steht Sylvia zu Wilhelm?	Enkelin	enkelin und großvater	17225	1	519.584	46.16	51
16	18	1	0	text34.csv	6	Seit wie vielen Jahren ist Anna alleinerziehend?	6	6	2953	1	519.584	46.16	51
16	18	1	0	text34.csv	7	In welcher Stadt ist Ulrike immer an Weihnachten?	Braunschweig	braunschweige	21213	1	519.584	46.16	51
16	18	1	0	text34.csv	8	Welche Sportart betreibt Renate?	Handball/Volleyball	reiten	17067	0	519.584	46.16	51
16	18	1	1	text19.csv	0	Wer arbeitet in einem Projekt zur Wasserversorgung?	Veronika	tochter	6827	0	519.584	46.16	51
16	18	1	1	text19.csv	1	Wem gehörte eine Reinigung?	Marianne	mutter	5080	0	519.584	46.16	51
16	18	1	1	text19.csv	2	Wer ist Mariannes jüngstes Kind?	Paola	mädchen	10403	0	519.584	46.16	51
16	18	1	1	text19.csv	3	Wie viele Enkelsöhne hat Marianne?	0	4	4480	0	519.584	46.16	51
16	18	1	1	text19.csv	4	In welchem Verwandtschaftsverhältnis steht Karla zu Hans?	Schwester	vater und sohn	17486	0	519.584	46.16	51
16	18	1	1	text19.csv	5	Wie viele Söhne hat Marianne?	2	4	2499	0	519.584	46.16	51
16	18	1	1	text19.csv	6	Womit ist Hans gerade beschäftigt?	Hausbau	keine ahnung	10620	0	519.584	46.16	51
16	18	1	1	text19.csv	7	In welchem Land ist Veronika derzeit?	Nigeria	nigeria	6629	1	519.584	46.16	51
16	18	1	1	text19.csv	8	Wie viele Stunden Zugfahrt wohnt Marianne von Paola entfernt?	3	3	2727	1	519.584	46.16	51
16	18	1	1	text30.csv	0	Wer will wieder Kontakt zu Marie aufnehmen?	Jakob	jünster sohn	10996	0	519.584	46.16	51
16	18	1	1	text30.csv	1	Wer hat derzeit keine feste Arbeitsstelle?	Paul	der mann	16434	0	519.584	46.16	51
16	18	1	1	text30.csv	2	Wer ist in der Medienbranche tätig?	Nina	tochter	6114	0	519.584	46.16	51
16	18	1	1	text30.csv	3	Wie viele Geschwister hat Paul?	2	2	2776	1	519.584	46.16	51
16	18	1	1	text30.csv	4	In welchem Verwandtschaftsverhältnis steht Hanna zu Paul?	Oma	geschwister	5171	0	519.584	46.16	51
16	18	1	1	text30.csv	5	In welchem Verwandtschaftsverhältnis steht Nina zu Jakob?	Schwester	mutter und sohn	6776	0	519.584	46.16	51
16	18	1	1	text30.csv	6	Was erschwert Paul die Arbeitssuche?	Legasthenie	mutter	6295	0	519.584	46.16	51
16	18	1	1	text30.csv	7	Warum hat sich Jakob so lange nicht bei Marie gemeldet?	Angst	angst	5348	1	519.584	46.16	51
16	18	1	1	text30.csv	8	Welchen Beruf hat Paul erlernt?	Schreiner	keine ahnung	12861	0	519.584	46.16	51
16	18	1	1	text32.csv	0	Wer hatte sich über Philips Bekenntnis nicht gewundert?	Klara	großmutter	6882	0	519.584	46.16	51
16	18	1	1	text32.csv	1	Wer arbeitet in einer Schule?	Melanie	ph	16241	0	519.584	46.16	51
16	18	1	1	text32.csv	2	Wer ist von Beruf Informatiker?	Marius	jakob	5745	0	519.584	46.16	51
16	18	1	1	text32.csv	3	In welchem Verhältnis steht Marius zu Philip?	Partner/Lebenspartner/Freund	paar	8838	1	519.584	46.16	51
16	18	1	1	text32.csv	4	Wie viele Enkelkinder hat Christina?	2	3	5874	0	519.584	46.16	51
16	18	1	1	text32.csv	5	In welchem Verwandtschaftsverhältnis steht Melanie zu Erich?	Enkelin	geschwister	5622	0	519.584	46.16	51
16	18	1	1	text32.csv	6	Was macht Klara nichts aus, wenn es die Dorfgemeinschaft tut?	Getuschel/Tuscheln	keine ahnung	12127	0	519.584	46.16	51
16	18	1	1	text32.csv	7	Wie viele Jahre sind Marius und Philip bereits ein Paar?	11	über 11	8714	1	519.584	46.16	51
16	18	1	1	text32.csv	8	Wie viele Monate Elternzeit möchte sich Melanie nehmen?	4	4	8691	1	519.584	46.16	51
16	18	1	1	text26.csv	0	Wer arbeitet gerade an seiner Masterarbeit?	Tim	infomatik studierende	15045	0	519.584	46.16	51
16	18	1	1	text26.csv	1	Wer machte im Sommer eine große Österreich-Rundfahrt?	Edwin	großvater	6668	0	519.584	46.16	51
16	18	1	1	text26.csv	2	Wer kann besonders gut kochen?	Laura	großvater	6236	0	519.584	46.16	51
16	18	1	1	text26.csv	3	Wie viele Kinder hat Karin?	1	2	3296	0	519.584	46.16	51
16	18	1	1	text26.csv	4	In welchem Verwandtschaftsverhältnis steht Tim zu Manuel?	Vater	enkel und großvater	9951	0	519.584	46.16	51
16	18	1	1	text26.csv	5	In welchem Verwandtschaftsverhältnis steht Doris zu Laura?	Mutter	geschwister	4171	0	519.584	46.16	51
16	18	1	1	text26.csv	6	Mit welchem Fahrzeug machte Edwin die Österreich-Rundfahrt?	Fahrrad	bahn	10528	0	519.584	46.16	51
16	18	1	1	text26.csv	7	Welches Hobby hat Tim?	Schach	schachspiel	9085	1	519.584	46.16	51
16	18	1	1	text26.csv	8	Aus welcher Stadt kommt Tim ursprünglich?	Innsbruck	insbruck	7504	1	519.584	46.16	51
16	18	1	1	text22.csv	0	Wer ist Förster?	Gerd	mutter	7708	0	519.584	46.16	51
16	18	1	1	text22.csv	1	Wer hat den Großvater trotz seines Hobbies sehr gerne?	Inga	enkel	15996	0	519.584	46.16	51
16	18	1	1	text22.csv	2	Wer hat es nicht bereut mit der Arbeit aufgehört zu haben?	Sabine	mutter	6029	0	519.584	46.16	51
16	18	1	1	text22.csv	3	Wie viele Schwestern hat Kristin?	2	2	5458	1	519.584	46.16	51
16	18	1	1	text22.csv	4	In welchem Verwandtschaftsverhältnis steht Inga zu Joshua?	Schwester	geschwister	11105	1	519.584	46.16	51
16	18	1	1	text22.csv	5	In welchem Verwandtschaftsverhältnis steht Gerd zu Sabine?	Vater	großvatern und enkel	13346	0	519.584	46.16	51
16	18	1	1	text22.csv	6	Wohin will Gerd Joshua mitnehmen?	Wald	werk	39560	0	519.584	46.16	51
16	18	1	1	text22.csv	7	Welchen Beruf hatte Sabine?	Anwaltsgehilfin	förster	8218	0	519.584	46.16	51
16	18	1	1	text22.csv	8	Wie viele Jahre hatte Sabine schon aufgehört zu arbeiten, als ihr zweites Kind geboren wurde?	1	2	8310	0	519.584	46.16	51
16	18	0	0	text27.csv	0	Auf wen ist Björn sehr stolz?	Nora	tochter	8858	0	519.584	46.16	51
16	18	0	0	text27.csv	1	Wer ist sich über seinen Berufswunsch noch nicht im Klaren?	Manuela	tochter	12905	0	519.584	46.16	51
16	18	0	0	text27.csv	2	Wer war früher skeptisch gegenüber Noras Berufswunsch?	Maximilian	schwester	41190	0	519.584	46.16	51
16	18	0	0	text27.csv	3	In welchem Verwandtschaftsverhältnis steht Manuela zu Maximilian?	Tochter	vater und sohn	13788	0	519.584	46.16	51
16	18	0	0	text27.csv	4	In welchem Verwandtschaftsverhältnis steht Horst zu Susi?	Vater	geschwister	5740	0	519.584	46.16	51
16	18	0	0	text27.csv	5	Wie viele Kinder haben Maximilian und Susi?	3	3	6198	1	519.584	46.16	51
16	18	0	0	text27.csv	6	Welche Berufsausbildung zieht Manuela derzeit in Erwägung?	Schneider	schnittlehrerin	27222	0	519.584	46.16	51
16	18	0	0	text27.csv	7	Wie heißt die Gaststätte, in der Susi oft aushilft?	Sonnenwirt	keine ahnung	11216	0	519.584	46.16	51
16	18	0	0	text27.csv	8	Welchen Beruf strebt Nora an?	Schauspielerin	schnittlehrerin	8621	0	519.584	46.16	51
16	18	0	0	text33.csv	0	Wer kann ein Musikinstrument spielen?	Rene	sohn	8813	0	519.584	46.16	51
16	18	0	0	text33.csv	1	Wer wollte nicht nach Deutschland mitkommen?	Janik	großvater	7740	0	519.584	46.16	51
16	18	0	0	text33.csv	2	Wer versucht häufig, Janik zu kontaktieren?	Sophie	sophie	13492	1	519.584	46.16	51
16	18	0	0	text33.csv	3	Wie viele Kinder hat Sophie?	3	3	4645	1	519.584	46.16	51
16	18	0	0	text33.csv	4	In welchem Verwandtschaftsverhältnis steht Janik zu Rene?	Großvater	geschwister	9060	0	519.584	46.16	51
16	18	0	0	text33.csv	5	In welchem Verwandtschaftsverhältnis steht Theo zu Johann?	Vater	vater und sohn	7371	1	519.584	46.16	51
16	18	0	0	text33.csv	6	Auf welche Schule geht Johann?	Realschule	musikschule	14963	0	519.584	46.16	51
16	18	0	0	text33.csv	7	Welchen Berufswunsch hat Rene?	Pianist	arztin	9977	0	519.584	46.16	51
16	18	0	0	text33.csv	8	Seit wie vielen Jahren ist Thalias Familie in Deutschland?	5	6	3645	0	519.584	46.16	51
16	18	0	1	text25.csv	0	Wer musste in eine neue Klasse?	Amelie		37179	0	519.584	46.16	51
16	18	0	1	text25.csv	1	Wer freute sich über Amelies Mithilfe?	Matilda		11650	0	519.584	46.16	51
16	18	0	1	text25.csv	2	Wer hatte sich anfangs oft über das Training beschwert?	Tara		6753	0	519.584	46.16	51
16	18	0	1	text25.csv	3	In welchem Verwandtschaftsverhältnis steht Martin zu Tara?	Vater	ehepaar	8988	0	519.584	46.16	51
16	18	0	1	text25.csv	4	In welchem Verwandtschaftsverhältnis steht Eva zu Martin?	Ehefrau	geschwister	5730	0	519.584	46.16	51
16	18	0	1	text25.csv	5	Wie viele Enkel hat Matilda?	2	3	5130	0	519.584	46.16	51
16	18	0	1	text25.csv	6	In welchem Land lebt Tara derzeit?	Spanien	spanien	5255	1	519.584	46.16	51
16	18	0	1	text25.csv	7	Welche Haustiere besitzt Eva?	Hunde		7908	0	519.584	46.16	51
16	18	0	1	text25.csv	8	Was betreibt Martin in Spanien?	Jugendherberge		10492	0	519.584	46.16	51
16	18	0	1	text28.csv	0	Wer lebte mit Romy in Stuttgart?	Wolf	großvater	11330	0	519.584	46.16	51
16	18	0	1	text28.csv	1	Wen lernte Wolf vor fünf Jahren kennen?	Rebecca		3891	0	519.584	46.16	51
16	18	0	1	text28.csv	2	Wer war früher Buchhalter?	Otto	großvater	5562	0	519.584	46.16	51
16	18	0	1	text28.csv	3	Wie viele Söhne hat Wolf?	0	2	2328	0	519.584	46.16	51
16	18	0	1	text28.csv	4	In welchem Verwandtschaftsverhältnis steht Moritz zu Rebecca?	Adoptivsohn		18251	0	519.584	46.16	51
16	18	0	1	text28.csv	5	In welchem Verwandtschaftsverhältnis steht Wolf zu Romy?	Vater	enkel und großvater	9266	0	519.584	46.16	51
16	18	0	1	text28.csv	6	Wie viele Monate war Moritz bei seiner Adoption alt?	6	4	6131	0	519.584	46.16	51
16	18	0	1	text28.csv	7	Vor wie vielen Monaten konnte Romy in das neue Haus einziehen?	2	5	11187	0	519.584	46.16	51
16	18	0	1	text28.csv	8	In welcher Stadt lebt Wolf jetzt?	Lüneburg	stuttgart	6474	0	519.584	46.16	51
17	29	1	1	text29.csv	0	Wem hat es Familie Schneider zu verdanken, dass sie in Nürnberg lebt?	Adrian	0	7726	0	345.291	65.6475	35
17	29	1	1	text29.csv	1	Wer hat schon Vorbereitungen für die Hochzeit getroffen?	Oliver	Emil	14092	0	345.291	65.6475	35
17	29	1	1	text29.csv	2	Wer darf an der Familienfeier ausnahmsweise lange mitfeiern?	Benedikt	Benedikt	8807	1	345.291	65.6475	35
17	29	1	1	text29.csv	3	In welchem Verwandtschaftsverhältnis steht Adrian zu Lina?	Ehemann	Vater	7439	0	345.291	65.6475	35
17	29	1	1	text29.csv	4	In welchem Verwandtschaftsverhältnis steht Benedikt zu Tamara?	Sohn	Sohn	7266	1	345.291	65.6475	35
17	29	1	1	text29.csv	5	Wie viele Schwestern hat Tamara?	0	keine	9078	1	345.291	65.6475	35
17	29	1	1	text29.csv	6	Woher stammt Adrian?	Sudetenland		5898	0	345.291	65.6475	35
17	29	1	1	text29.csv	7	In welcher Behörde arbeitet Oliver?	Finanzamt		3994	0	345.291	65.6475	35
17	29	1	1	text29.csv	8	Welche Tiere züchtet Adrian in seiner Freizeit?	Forellen	Forellen	4828	1	345.291	65.6475	35
17	29	1	1	text22.csv	0	Wer ist Förster?	Gerd	Großvater	7694	0	345.291	65.6475	35
17	29	1	1	text22.csv	1	Wer hat den Großvater trotz seines Hobbies sehr gerne?	Inga	Inga	4974	1	345.291	65.6475	35
17	29	1	1	text22.csv	2	Wer hat es nicht bereut mit der Arbeit aufgehört zu haben?	Sabine	Mutter	7230	0	345.291	65.6475	35
17	29	1	1	text22.csv	3	Wie viele Schwestern hat Kristin?	2	zwei	6651	1	345.291	65.6475	35
17	29	1	1	text22.csv	4	In welchem Verwandtschaftsverhältnis steht Inga zu Joshua?	Schwester	Nichte	12583	0	345.291	65.6475	35
17	29	1	1	text22.csv	5	In welchem Verwandtschaftsverhältnis steht Gerd zu Sabine?	Vater	Ehemann	7432	0	345.291	65.6475	35
17	29	1	1	text22.csv	6	Wohin will Gerd Joshua mitnehmen?	Wald	in den Wald	9564	1	345.291	65.6475	35
17	29	1	1	text22.csv	7	Welchen Beruf hatte Sabine?	Anwaltsgehilfin	Rechtsanwaltsgehilfin	16543	1	345.291	65.6475	35
17	29	1	1	text22.csv	8	Wie viele Jahre hatte Sabine schon aufgehört zu arbeiten, als ihr zweites Kind geboren wurde?	1	halbes Jahr	11109	0	345.291	65.6475	35
17	29	1	1	text30.csv	0	Wer will wieder Kontakt zu Marie aufnehmen?	Jakob	Sohn	8665	0	345.291	65.6475	35
17	29	1	1	text30.csv	1	Wer hat derzeit keine feste Arbeitsstelle?	Paul	Paul	3809	1	345.291	65.6475	35
17	29	1	1	text30.csv	2	Wer ist in der Medienbranche tätig?	Nina	Pauls Tante	11893	0	345.291	65.6475	35
17	29	1	1	text30.csv	3	Wie viele Geschwister hat Paul?	2		12156	0	345.291	65.6475	35
17	29	1	1	text30.csv	4	In welchem Verwandtschaftsverhältnis steht Hanna zu Paul?	Oma	Mutter	6846	0	345.291	65.6475	35
17	29	1	1	text30.csv	5	In welchem Verwandtschaftsverhältnis steht Nina zu Jakob?	Schwester	Tochter	8822	0	345.291	65.6475	35
17	29	1	1	text30.csv	6	Was erschwert Paul die Arbeitssuche?	Legasthenie	Legastinie	12255	1	345.291	65.6475	35
17	29	1	1	text30.csv	7	Warum hat sich Jakob so lange nicht bei Marie gemeldet?	Angst	Angst vor ihrer Reaktion	14647	1	345.291	65.6475	35
17	29	1	1	text30.csv	8	Welchen Beruf hat Paul erlernt?	Schreiner	schreiner	9913	1	345.291	65.6475	35
17	29	1	1	text25.csv	0	Wer musste in eine neue Klasse?	Amelie	Amelie	5589	1	345.291	65.6475	35
17	29	1	1	text25.csv	1	Wer freute sich über Amelies Mithilfe?	Matilda	Oma Mathilda	9248	1	345.291	65.6475	35
17	29	1	1	text25.csv	2	Wer hatte sich anfangs oft über das Training beschwert?	Tara	Tilda	6035	0	345.291	65.6475	35
17	29	1	1	text25.csv	3	In welchem Verwandtschaftsverhältnis steht Martin zu Tara?	Vater	VAter	7845	1	345.291	65.6475	35
17	29	1	1	text25.csv	4	In welchem Verwandtschaftsverhältnis steht Eva zu Martin?	Ehefrau	Ehefra	6997	1	345.291	65.6475	35
17	29	1	1	text25.csv	5	Wie viele Enkel hat Matilda?	2	zwei	7706	1	345.291	65.6475	35
17	29	1	1	text25.csv	6	In welchem Land lebt Tara derzeit?	Spanien	Spanien	5934	1	345.291	65.6475	35
17	29	1	1	text25.csv	7	Welche Haustiere besitzt Eva?	Hunde	Kühe	7225	0	345.291	65.6475	35
17	29	1	1	text25.csv	8	Was betreibt Martin in Spanien?	Jugendherberge	Jugendherberge	9350	1	345.291	65.6475	35
17	29	1	1	text26.csv	0	Wer arbeitet gerade an seiner Masterarbeit?	Tim	Max	5919	0	345.291	65.6475	35
17	29	1	1	text26.csv	1	Wer machte im Sommer eine große Österreich-Rundfahrt?	Edwin	Edwin	4915	1	345.291	65.6475	35
17	29	1	1	text26.csv	2	Wer kann besonders gut kochen?	Laura	Edwins zweite Tochter	16130	0	345.291	65.6475	35
17	29	1	1	text26.csv	3	Wie viele Kinder hat Karin?	1	zwei	3636	0	345.291	65.6475	35
17	29	1	1	text26.csv	4	In welchem Verwandtschaftsverhältnis steht Tim zu Manuel?	Vater	Bruder	12020	0	345.291	65.6475	35
17	29	1	1	text26.csv	5	In welchem Verwandtschaftsverhältnis steht Doris zu Laura?	Mutter	Oma	6301	0	345.291	65.6475	35
17	29	1	1	text26.csv	6	Mit welchem Fahrzeug machte Edwin die Österreich-Rundfahrt?	Fahrrad	Fahrrad	7872	1	345.291	65.6475	35
17	29	1	1	text26.csv	7	Welches Hobby hat Tim?	Schach	Schach	6169	1	345.291	65.6475	35
17	29	1	1	text26.csv	8	Aus welcher Stadt kommt Tim ursprünglich?	Innsbruck		4723	0	345.291	65.6475	35
17	29	1	0	text19.csv	0	Wer arbeitet in einem Projekt zur Wasserversorgung?	Veronika	Veronika	7365	1	345.291	65.6475	35
17	29	1	0	text19.csv	1	Wem gehörte eine Reinigung?	Marianne		2784	0	345.291	65.6475	35
17	29	1	0	text19.csv	2	Wer ist Mariannes jüngstes Kind?	Paola	Veronika	9598	0	345.291	65.6475	35
17	29	1	0	text19.csv	3	Wie viele Enkelsöhne hat Marianne?	0	eins	13413	0	345.291	65.6475	35
17	29	1	0	text19.csv	4	In welchem Verwandtschaftsverhältnis steht Karla zu Hans?	Schwester		3737	0	345.291	65.6475	35
17	29	1	0	text19.csv	5	Wie viele Söhne hat Marianne?	2	zwei	9658	1	345.291	65.6475	35
17	29	1	0	text19.csv	6	Womit ist Hans gerade beschäftigt?	Hausbau	Hausbau	4641	1	345.291	65.6475	35
17	29	1	0	text19.csv	7	In welchem Land ist Veronika derzeit?	Nigeria	Nigeria	4804	1	345.291	65.6475	35
17	29	1	0	text19.csv	8	Wie viele Stunden Zugfahrt wohnt Marianne von Paola entfernt?	3	3	4289	1	345.291	65.6475	35
17	29	1	0	text27.csv	0	Auf wen ist Björn sehr stolz?	Nora	auf seine Schwester	8859	0	345.291	65.6475	35
17	29	1	0	text27.csv	1	Wer ist sich über seinen Berufswunsch noch nicht im Klaren?	Manuela	Björns jüngere Schwester	14984	0	345.291	65.6475	35
17	29	1	0	text27.csv	2	Wer war früher skeptisch gegenüber Noras Berufswunsch?	Maximilian	ihr Vater	9463	0	345.291	65.6475	35
17	29	1	0	text27.csv	3	In welchem Verwandtschaftsverhältnis steht Manuela zu Maximilian?	Tochter	Mutter	6861	0	345.291	65.6475	35
17	29	1	0	text27.csv	4	In welchem Verwandtschaftsverhältnis steht Horst zu Susi?	Vater	Vater	8127	1	345.291	65.6475	35
17	29	1	0	text27.csv	5	Wie viele Kinder haben Maximilian und Susi?	3		6581	0	345.291	65.6475	35
17	29	1	0	text27.csv	6	Welche Berufsausbildung zieht Manuela derzeit in Erwägung?	Schneider	Schneiderin	10423	1	345.291	65.6475	35
17	29	1	0	text27.csv	7	Wie heißt die Gaststätte, in der Susi oft aushilft?	Sonnenwirt	Sonnenwirt	7933	1	345.291	65.6475	35
17	29	1	0	text27.csv	8	Welchen Beruf strebt Nora an?	Schauspielerin	Schauspielerin	7510	1	345.291	65.6475	35
17	29	1	0	text34.csv	0	Wer darf nur am Wochenende ausgehen?	Renate	die Tochter	12333	0	345.291	65.6475	35
17	29	1	0	text34.csv	1	Wer ist von Wilhelms Modelleisenbahn begeistert?	Ulrike		4947	0	345.291	65.6475	35
17	29	1	0	text34.csv	2	Wen fährt Ulrike oft spazieren?	Bea	ihr kleine Schwester	9468	0	345.291	65.6475	35
17	29	1	0	text34.csv	3	Wie viele Enkelkinder hat Wilhelm?	4	vier	3550	1	345.291	65.6475	35
17	29	1	0	text34.csv	4	Wie viele Brüder hat Bea?	0		3601	0	345.291	65.6475	35
17	29	1	0	text34.csv	5	In welchem Verwandtschaftsverhältnis steht Sylvia zu Wilhelm?	Enkelin	Enkelin	20530	1	345.291	65.6475	35
17	29	1	0	text34.csv	6	Seit wie vielen Jahren ist Anna alleinerziehend?	6	vier	5510	0	345.291	65.6475	35
17	29	1	0	text34.csv	7	In welcher Stadt ist Ulrike immer an Weihnachten?	Braunschweig		6340	0	345.291	65.6475	35
17	29	1	0	text34.csv	8	Welche Sportart betreibt Renate?	Handball/Volleyball		2755	0	345.291	65.6475	35
17	29	1	0	text23.csv	0	Wer konnte von den Spekulationsgewinnen in den Urlaub fliegen?	Clarissa	Clarissa	5708	1	345.291	65.6475	35
17	29	1	0	text23.csv	1	Wer spekuliert seit vielen Jahren an der Börse?	Heiko	Vincent	8578	0	345.291	65.6475	35
17	29	1	0	text23.csv	2	Wer wohnt zwei Straßen von Rosa entfernt?	Vincent	ihr Bruder	7194	0	345.291	65.6475	35
17	29	1	0	text23.csv	3	In welchem Verwandtschaftsverhältnis steht Clarissa zu Gustav?	Schwester	Schwester	14509	1	345.291	65.6475	35
17	29	1	0	text23.csv	4	In welchem Verwandtschaftsverhältnis steht Frida zu Rosa?	Tochter	Tochter	38118	1	345.291	65.6475	35
17	29	1	0	text23.csv	5	Wie viele Enkel hat Vincent?	0	drei	7890	0	345.291	65.6475	35
17	29	1	0	text23.csv	6	Wie alt ist Rosa?	85		3254	0	345.291	65.6475	35
17	29	1	0	text23.csv	7	In welcher Stadt lebt Vincent?	Hamburg	Hamburg	4173	1	345.291	65.6475	35
17	29	1	0	text23.csv	8	Wo machte Clarissa Urlaub?	Australien	Australien	5690	1	345.291	65.6475	35
17	29	1	0	text24.csv	0	Wer wirkt derzeit ausgelassener?	Till	Sohn	9258	0	345.291	65.6475	35
17	29	1	0	text24.csv	1	Wer wurde von Simon vor der Haustür erwartet?	Maria	seine Tochter	8308	0	345.291	65.6475	35
17	29	1	0	text24.csv	2	Für wen machte Gina oft Pizza?	Andrea	ihre Enkelin	10923	0	345.291	65.6475	35
17	29	1	0	text24.csv	3	In welchem Verwandtschaftsverhältnis steht Maria zu Luisa?	Tochter	Tochter	7991	1	345.291	65.6475	35
17	29	1	0	text24.csv	4	Wie viele Kinder hat Luisa?	3	vier	10725	0	345.291	65.6475	35
17	29	1	0	text24.csv	5	In welchem Verwandtschaftsverhältnis steht Till zu Gina?	Enkel	Bruder	8115	0	345.291	65.6475	35
17	29	1	0	text24.csv	6	Aus welchem Land stammt Gina?	Italien	Italien	4774	1	345.291	65.6475	35
17	29	1	0	text24.csv	7	Welchen Sport betreibt Till?	Judo	Judo	3826	1	345.291	65.6475	35
17	29	1	0	text24.csv	8	In der Nähe welcher Stadt lebt die Familie?	Hannover	Braunschweig	8863	0	345.291	65.6475	35
17	29	0	1	text28.csv	0	Wer lebte mit Romy in Stuttgart?	Wolf	Wolf	10941	1	345.291	65.6475	35
17	29	0	1	text28.csv	1	Wen lernte Wolf vor fünf Jahren kennen?	Rebecca	Rebecca	7429	1	345.291	65.6475	35
17	29	0	1	text28.csv	2	Wer war früher Buchhalter?	Otto	Rebeccas Vater	19675	0	345.291	65.6475	35
17	29	0	1	text28.csv	3	Wie viele Söhne hat Wolf?	0	keinen	6894	1	345.291	65.6475	35
17	29	0	1	text28.csv	4	In welchem Verwandtschaftsverhältnis steht Moritz zu Rebecca?	Adoptivsohn	Sohn	7848	1	345.291	65.6475	35
17	29	0	1	text28.csv	5	In welchem Verwandtschaftsverhältnis steht Wolf zu Romy?	Vater	Vater	5138	1	345.291	65.6475	35
17	29	0	1	text28.csv	6	Wie viele Monate war Moritz bei seiner Adoption alt?	6	6 Monate	7847	1	345.291	65.6475	35
17	29	0	1	text28.csv	7	Vor wie vielen Monaten konnte Romy in das neue Haus einziehen?	2	6 Monaten	12650	0	345.291	65.6475	35
17	29	0	1	text28.csv	8	In welcher Stadt lebt Wolf jetzt?	Lüneburg	Lüneburg	6373	1	345.291	65.6475	35
17	29	0	1	text32.csv	0	Wer hatte sich über Philips Bekenntnis nicht gewundert?	Klara	Mutter Clara	8776	1	345.291	65.6475	35
17	29	0	1	text32.csv	1	Wer arbeitet in einer Schule?	Melanie	Melanie	6385	1	345.291	65.6475	35
17	29	0	1	text32.csv	2	Wer ist von Beruf Informatiker?	Marius	Marius	7166	1	345.291	65.6475	35
17	29	0	1	text32.csv	3	In welchem Verhältnis steht Marius zu Philip?	Partner/Lebenspartner/Freund	Partner	7264	1	345.291	65.6475	35
17	29	0	1	text32.csv	4	Wie viele Enkelkinder hat Christina?	2	zwei	3784	1	345.291	65.6475	35
17	29	0	1	text32.csv	5	In welchem Verwandtschaftsverhältnis steht Melanie zu Erich?	Enkelin	Enkelin	14721	1	345.291	65.6475	35
17	29	0	1	text32.csv	6	Was macht Klara nichts aus, wenn es die Dorfgemeinschaft tut?	Getuschel/Tuscheln	tuscheln	9586	1	345.291	65.6475	35
17	29	0	1	text32.csv	7	Wie viele Jahre sind Marius und Philip bereits ein Paar?	11	11 Jahre	5858	1	345.291	65.6475	35
17	29	0	1	text32.csv	8	Wie viele Monate Elternzeit möchte sich Melanie nehmen?	4	4 Monate	6225	1	345.291	65.6475	35
17	29	0	0	text33.csv	0	Wer kann ein Musikinstrument spielen?	Rene	Theo	7023	0	345.291	65.6475	35
17	29	0	0	text33.csv	1	Wer wollte nicht nach Deutschland mitkommen?	Janik	Yannik	9067	1	345.291	65.6475	35
17	29	0	0	text33.csv	2	Wer versucht häufig, Janik zu kontaktieren?	Sophie	Thalie	14359	0	345.291	65.6475	35
17	29	0	0	text33.csv	3	Wie viele Kinder hat Sophie?	3	drei	5609	1	345.291	65.6475	35
17	29	0	0	text33.csv	4	In welchem Verwandtschaftsverhältnis steht Janik zu Rene?	Großvater	Stiefvater	15719	0	345.291	65.6475	35
17	29	0	0	text33.csv	5	In welchem Verwandtschaftsverhältnis steht Theo zu Johann?	Vater	Bruder	12036	0	345.291	65.6475	35
17	29	0	0	text33.csv	6	Auf welche Schule geht Johann?	Realschule	Realschule	5614	1	345.291	65.6475	35
17	29	0	0	text33.csv	7	Welchen Berufswunsch hat Rene?	Pianist	Geigenspieler	15870	0	345.291	65.6475	35
17	29	0	0	text33.csv	8	Seit wie vielen Jahren ist Thalias Familie in Deutschland?	5	vier	4915	0	345.291	65.6475	35
17	29	0	0	text31.csv	0	Wer hatte sich mit Tanjas Vater zerstritten?	Eugen	Vater ihres Mannes	19877	0	345.291	65.6475	35
17	29	0	0	text31.csv	1	Wer machte Eugen durch sein erstes gesprochenes Wort eine Freude?	Hendrik	sein Enkel	9092	0	345.291	65.6475	35
17	29	0	0	text31.csv	2	Wer war sehr gerne unter Menschen und warmherzig?	Martha	Martha	6465	1	345.291	65.6475	35
17	29	0	0	text31.csv	3	In welchem Verwandtschaftsverhältnis steht Martha zu Hendrik?	Großmutter	Stiefmutter	8164	0	345.291	65.6475	35
17	29	0	0	text31.csv	4	In welchem Verwandtschaftsverhältnis steht Tanja zu Eugen?	Schwiegertochter	Tochter	12419	0	345.291	65.6475	35
17	29	0	0	text31.csv	5	Wie viele Kinder hat Martha?	1	eins	5893	1	345.291	65.6475	35
17	29	0	0	text31.csv	6	Woher kannte Frank Tanja?	Kindergarten	Schule	6620	0	345.291	65.6475	35
17	29	0	0	text31.csv	7	Welches Geschäft besitzt Sebastian?	Baustoffhandel	Baustoffhandel	8332	1	345.291	65.6475	35
17	29	0	0	text31.csv	8	Wie viele Jahre hatten sich Tanja und Frank nicht gesehen, als sie sich verliebten?	20	20	5841	1	345.291	65.6475	35
18	22	1	0	text30.csv	0	Wer will wieder Kontakt zu Marie aufnehmen?	Jakob	Jakob	6408	1	424.166	58.5075	72
18	22	1	0	text30.csv	1	Wer hat derzeit keine feste Arbeitsstelle?	Paul	Marie	5041	0	424.166	58.5075	72
18	22	1	0	text30.csv	2	Wer ist in der Medienbranche tätig?	Nina	Tochter von MArie	7819	0	424.166	58.5075	72
18	22	1	0	text30.csv	3	Wie viele Geschwister hat Paul?	2	1	2662	0	424.166	58.5075	72
18	22	1	0	text30.csv	4	In welchem Verwandtschaftsverhältnis steht Hanna zu Paul?	Oma	Schwester	7038	0	424.166	58.5075	72
18	22	1	0	text30.csv	5	In welchem Verwandtschaftsverhältnis steht Nina zu Jakob?	Schwester	X	12818	0	424.166	58.5075	72
18	22	1	0	text30.csv	6	Was erschwert Paul die Arbeitssuche?	Legasthenie	Legastenie	14327	1	424.166	58.5075	72
18	22	1	0	text30.csv	7	Warum hat sich Jakob so lange nicht bei Marie gemeldet?	Angst	Angst	5801	1	424.166	58.5075	72
18	22	1	0	text30.csv	8	Welchen Beruf hat Paul erlernt?	Schreiner	Handwerker	15463	0	424.166	58.5075	72
18	22	1	0	text27.csv	0	Auf wen ist Björn sehr stolz?	Nora	Tochter	8597	0	424.166	58.5075	72
18	22	1	0	text27.csv	1	Wer ist sich über seinen Berufswunsch noch nicht im Klaren?	Manuela	Tochter von Björn	15176	0	424.166	58.5075	72
18	22	1	0	text27.csv	2	Wer war früher skeptisch gegenüber Noras Berufswunsch?	Maximilian	Björn	8134	0	424.166	58.5075	72
18	22	1	0	text27.csv	3	In welchem Verwandtschaftsverhältnis steht Manuela zu Maximilian?	Tochter	Mutter	7772	0	424.166	58.5075	72
18	22	1	0	text27.csv	4	In welchem Verwandtschaftsverhältnis steht Horst zu Susi?	Vater	Vater	7928	1	424.166	58.5075	72
18	22	1	0	text27.csv	5	Wie viele Kinder haben Maximilian und Susi?	3	3	5144	1	424.166	58.5075	72
18	22	1	0	text27.csv	6	Welche Berufsausbildung zieht Manuela derzeit in Erwägung?	Schneider	Schauspiel	7532	0	424.166	58.5075	72
18	22	1	0	text27.csv	7	Wie heißt die Gaststätte, in der Susi oft aushilft?	Sonnenwirt	von Horst	19100	0	424.166	58.5075	72
18	22	1	0	text27.csv	8	Welchen Beruf strebt Nora an?	Schauspielerin	Schauspielerin	15415	1	424.166	58.5075	72
18	22	1	0	text22.csv	0	Wer ist Förster?	Gerd	opa Gerd	6258	1	424.166	58.5075	72
18	22	1	0	text22.csv	1	Wer hat den Großvater trotz seines Hobbies sehr gerne?	Inga	Inga	3816	1	424.166	58.5075	72
18	22	1	0	text22.csv	2	Wer hat es nicht bereut mit der Arbeit aufgehört zu haben?	Sabine	Mutter	7265	0	424.166	58.5075	72
18	22	1	0	text22.csv	3	Wie viele Schwestern hat Kristin?	2	2	2686	1	424.166	58.5075	72
18	22	1	0	text22.csv	4	In welchem Verwandtschaftsverhältnis steht Inga zu Joshua?	Schwester	Cousine	6340	0	424.166	58.5075	72
18	22	1	0	text22.csv	5	In welchem Verwandtschaftsverhältnis steht Gerd zu Sabine?	Vater	Vater	4213	1	424.166	58.5075	72
18	22	1	0	text22.csv	6	Wohin will Gerd Joshua mitnehmen?	Wald	Wald	5426	1	424.166	58.5075	72
18	22	1	0	text22.csv	7	Welchen Beruf hatte Sabine?	Anwaltsgehilfin	X	6949	0	424.166	58.5075	72
18	22	1	0	text22.csv	8	Wie viele Jahre hatte Sabine schon aufgehört zu arbeiten, als ihr zweites Kind geboren wurde?	1	1	6798	1	424.166	58.5075	72
18	22	1	0	text32.csv	0	Wer hatte sich über Philips Bekenntnis nicht gewundert?	Klara	Mutter	14665	0	424.166	58.5075	72
18	22	1	0	text32.csv	1	Wer arbeitet in einer Schule?	Melanie	Scwester von Phillip	8220	0	424.166	58.5075	72
18	22	1	0	text32.csv	2	Wer ist von Beruf Informatiker?	Marius	Marius	6214	1	424.166	58.5075	72
18	22	1	0	text32.csv	3	In welchem Verhältnis steht Marius zu Philip?	Partner/Lebenspartner/Freund	Partner	6956	1	424.166	58.5075	72
18	22	1	0	text32.csv	4	Wie viele Enkelkinder hat Christina?	2	2	2819	1	424.166	58.5075	72
18	22	1	0	text32.csv	5	In welchem Verwandtschaftsverhältnis steht Melanie zu Erich?	Enkelin	Tochter	9125	0	424.166	58.5075	72
18	22	1	0	text32.csv	6	Was macht Klara nichts aus, wenn es die Dorfgemeinschaft tut?	Getuschel/Tuscheln	über sohn reden	17220	1	424.166	58.5075	72
18	22	1	0	text32.csv	7	Wie viele Jahre sind Marius und Philip bereits ein Paar?	11	2	5511	0	424.166	58.5075	72
18	22	1	0	text32.csv	8	Wie viele Monate Elternzeit möchte sich Melanie nehmen?	4	4	2179	1	424.166	58.5075	72
18	22	1	0	text28.csv	0	Wer lebte mit Romy in Stuttgart?	Wolf	Mutter	11196	0	424.166	58.5075	72
18	22	1	0	text28.csv	1	Wen lernte Wolf vor fünf Jahren kennen?	Rebecca	Mutter von Romy	8100	0	424.166	58.5075	72
18	22	1	0	text28.csv	2	Wer war früher Buchhalter?	Otto	Opa von Romy	16503	0	424.166	58.5075	72
18	22	1	0	text28.csv	3	Wie viele Söhne hat Wolf?	0	2	3807	0	424.166	58.5075	72
18	22	1	0	text28.csv	4	In welchem Verwandtschaftsverhältnis steht Moritz zu Rebecca?	Adoptivsohn	Bruder	14875	0	424.166	58.5075	72
18	22	1	0	text28.csv	5	In welchem Verwandtschaftsverhältnis steht Wolf zu Romy?	Vater	Stiefvater	6592	0	424.166	58.5075	72
18	22	1	0	text28.csv	6	Wie viele Monate war Moritz bei seiner Adoption alt?	6	12	9485	0	424.166	58.5075	72
18	22	1	0	text28.csv	7	Vor wie vielen Monaten konnte Romy in das neue Haus einziehen?	2	X	10066	0	424.166	58.5075	72
18	22	1	0	text28.csv	8	In welcher Stadt lebt Wolf jetzt?	Lüneburg	Stuttgart	5449	0	424.166	58.5075	72
18	22	1	1	text33.csv	0	Wer kann ein Musikinstrument spielen?	Rene	Theo	3735	0	424.166	58.5075	72
18	22	1	1	text33.csv	1	Wer wollte nicht nach Deutschland mitkommen?	Janik	jannik	3812	1	424.166	58.5075	72
18	22	1	1	text33.csv	2	Wer versucht häufig, Janik zu kontaktieren?	Sophie	häufig	6241	0	424.166	58.5075	72
18	22	1	1	text33.csv	3	Wie viele Kinder hat Sophie?	3	3	3135	1	424.166	58.5075	72
18	22	1	1	text33.csv	4	In welchem Verwandtschaftsverhältnis steht Janik zu Rene?	Großvater	Schwiegervater	11828	0	424.166	58.5075	72
18	22	1	1	text33.csv	5	In welchem Verwandtschaftsverhältnis steht Theo zu Johann?	Vater	Bruder	3557	0	424.166	58.5075	72
18	22	1	1	text33.csv	6	Auf welche Schule geht Johann?	Realschule	Realschule	4130	1	424.166	58.5075	72
18	22	1	1	text33.csv	7	Welchen Berufswunsch hat Rene?	Pianist	Musiker	9609	0	424.166	58.5075	72
18	22	1	1	text33.csv	8	Seit wie vielen Jahren ist Thalias Familie in Deutschland?	5	4	3629	0	424.166	58.5075	72
18	22	1	1	text29.csv	0	Wem hat es Familie Schneider zu verdanken, dass sie in Nürnberg lebt?	Adrian	adrian	14268	1	424.166	58.5075	72
18	22	1	1	text29.csv	1	Wer hat schon Vorbereitungen für die Hochzeit getroffen?	Oliver	Oliver	10463	1	424.166	58.5075	72
18	22	1	1	text29.csv	2	Wer darf an der Familienfeier ausnahmsweise lange mitfeiern?	Benedikt	Sohn	4464	0	424.166	58.5075	72
18	22	1	1	text29.csv	3	In welchem Verwandtschaftsverhältnis steht Adrian zu Lina?	Ehemann	Partner	5734	1	424.166	58.5075	72
18	22	1	1	text29.csv	4	In welchem Verwandtschaftsverhältnis steht Benedikt zu Tamara?	Sohn	X	7572	0	424.166	58.5075	72
18	22	1	1	text29.csv	5	Wie viele Schwestern hat Tamara?	0	2	5978	0	424.166	58.5075	72
18	22	1	1	text29.csv	6	Woher stammt Adrian?	Sudetenland	Sudetenland	4769	1	424.166	58.5075	72
18	22	1	1	text29.csv	7	In welcher Behörde arbeitet Oliver?	Finanzamt	Finanzamt	6278	1	424.166	58.5075	72
18	22	1	1	text29.csv	8	Welche Tiere züchtet Adrian in seiner Freizeit?	Forellen	Forellen	6441	1	424.166	58.5075	72
18	22	1	1	text31.csv	0	Wer hatte sich mit Tanjas Vater zerstritten?	Eugen	Franks Vater	10112	0	424.166	58.5075	72
18	22	1	1	text31.csv	1	Wer machte Eugen durch sein erstes gesprochenes Wort eine Freude?	Hendrik	Enkel Hendrik	12049	1	424.166	58.5075	72
18	22	1	1	text31.csv	2	Wer war sehr gerne unter Menschen und warmherzig?	Martha	Frau von Eugen	9324	0	424.166	58.5075	72
18	22	1	1	text31.csv	3	In welchem Verwandtschaftsverhältnis steht Martha zu Hendrik?	Großmutter	Oma	10534	1	424.166	58.5075	72
18	22	1	1	text31.csv	4	In welchem Verwandtschaftsverhältnis steht Tanja zu Eugen?	Schwiegertochter	Tochter	6316	0	424.166	58.5075	72
18	22	1	1	text31.csv	5	Wie viele Kinder hat Martha?	1	1	1865	1	424.166	58.5075	72
18	22	1	1	text31.csv	6	Woher kannte Frank Tanja?	Kindergarten	Kindergarten	6752	1	424.166	58.5075	72
18	22	1	1	text31.csv	7	Welches Geschäft besitzt Sebastian?	Baustoffhandel	Rohstoffladen	11066	0	424.166	58.5075	72
18	22	1	1	text31.csv	8	Wie viele Jahre hatten sich Tanja und Frank nicht gesehen, als sie sich verliebten?	20	viele	7216	0	424.166	58.5075	72
18	22	1	1	text34.csv	0	Wer darf nur am Wochenende ausgehen?	Renate	Tochter	11962	0	424.166	58.5075	72
18	22	1	1	text34.csv	1	Wer ist von Wilhelms Modelleisenbahn begeistert?	Ulrike	Ulrike	3664	1	424.166	58.5075	72
18	22	1	1	text34.csv	2	Wen fährt Ulrike oft spazieren?	Bea	Bea	2852	1	424.166	58.5075	72
18	22	1	1	text34.csv	3	Wie viele Enkelkinder hat Wilhelm?	4	4	3616	1	424.166	58.5075	72
18	22	1	1	text34.csv	4	Wie viele Brüder hat Bea?	0	1	6523	0	424.166	58.5075	72
18	22	1	1	text34.csv	5	In welchem Verwandtschaftsverhältnis steht Sylvia zu Wilhelm?	Enkelin	Tochter	6080	0	424.166	58.5075	72
18	22	1	1	text34.csv	6	Seit wie vielen Jahren ist Anna alleinerziehend?	6	5	6052	0	424.166	58.5075	72
18	22	1	1	text34.csv	7	In welcher Stadt ist Ulrike immer an Weihnachten?	Braunschweig	braunschweig	19303	1	424.166	58.5075	72
18	22	1	1	text34.csv	8	Welche Sportart betreibt Renate?	Handball/Volleyball	Handball	3472	1	424.166	58.5075	72
18	22	1	1	text19.csv	0	Wer arbeitet in einem Projekt zur Wasserversorgung?	Veronika	Paula	12592	0	424.166	58.5075	72
18	22	1	1	text19.csv	1	Wem gehörte eine Reinigung?	Marianne	Marianne	8348	1	424.166	58.5075	72
18	22	1	1	text19.csv	2	Wer ist Mariannes jüngstes Kind?	Paola	Paula	4165	1	424.166	58.5075	72
18	22	1	1	text19.csv	3	Wie viele Enkelsöhne hat Marianne?	0	2	3176	0	424.166	58.5075	72
18	22	1	1	text19.csv	4	In welchem Verwandtschaftsverhältnis steht Karla zu Hans?	Schwester	Schwester	10275	1	424.166	58.5075	72
18	22	1	1	text19.csv	5	Wie viele Söhne hat Marianne?	2	1	3711	0	424.166	58.5075	72
18	22	1	1	text19.csv	6	Womit ist Hans gerade beschäftigt?	Hausbau	X	4495	0	424.166	58.5075	72
18	22	1	1	text19.csv	7	In welchem Land ist Veronika derzeit?	Nigeria	Nigeria	3544	1	424.166	58.5075	72
18	22	1	1	text19.csv	8	Wie viele Stunden Zugfahrt wohnt Marianne von Paola entfernt?	3	3	2625	1	424.166	58.5075	72
18	22	0	0	text24.csv	0	Wer wirkt derzeit ausgelassener?	Till	Til	6752	1	424.166	58.5075	72
18	22	0	0	text24.csv	1	Wer wurde von Simon vor der Haustür erwartet?	Maria	Maria	4623	1	424.166	58.5075	72
18	22	0	0	text24.csv	2	Für wen machte Gina oft Pizza?	Andrea	Andrea	6255	1	424.166	58.5075	72
18	22	0	0	text24.csv	3	In welchem Verwandtschaftsverhältnis steht Maria zu Luisa?	Tochter	tochter	7124	1	424.166	58.5075	72
18	22	0	0	text24.csv	4	Wie viele Kinder hat Luisa?	3	3	1673	1	424.166	58.5075	72
18	22	0	0	text24.csv	5	In welchem Verwandtschaftsverhältnis steht Till zu Gina?	Enkel	Enkel	6153	1	424.166	58.5075	72
18	22	0	0	text24.csv	6	Aus welchem Land stammt Gina?	Italien	Italien	3496	1	424.166	58.5075	72
18	22	0	0	text24.csv	7	Welchen Sport betreibt Till?	Judo	Judo	4084	1	424.166	58.5075	72
18	22	0	0	text24.csv	8	In der Nähe welcher Stadt lebt die Familie?	Hannover	Hannover	3944	1	424.166	58.5075	72
18	22	0	0	text25.csv	0	Wer musste in eine neue Klasse?	Amelie	Amelie	5146	1	424.166	58.5075	72
18	22	0	0	text25.csv	1	Wer freute sich über Amelies Mithilfe?	Matilda	Mathilda Oma	11316	1	424.166	58.5075	72
18	22	0	0	text25.csv	2	Wer hatte sich anfangs oft über das Training beschwert?	Tara	Tara	5223	1	424.166	58.5075	72
18	22	0	0	text25.csv	3	In welchem Verwandtschaftsverhältnis steht Martin zu Tara?	Vater	Vater	4624	1	424.166	58.5075	72
18	22	0	0	text25.csv	4	In welchem Verwandtschaftsverhältnis steht Eva zu Martin?	Ehefrau	Frau	3601	1	424.166	58.5075	72
18	22	0	0	text25.csv	5	Wie viele Enkel hat Matilda?	2	2	3608	1	424.166	58.5075	72
18	22	0	0	text25.csv	6	In welchem Land lebt Tara derzeit?	Spanien	Spanien	7396	1	424.166	58.5075	72
18	22	0	0	text25.csv	7	Welche Haustiere besitzt Eva?	Hunde	2	4160	0	424.166	58.5075	72
18	22	0	0	text25.csv	8	Was betreibt Martin in Spanien?	Jugendherberge	Laden	11601	0	424.166	58.5075	72
18	22	0	1	text26.csv	0	Wer arbeitet gerade an seiner Masterarbeit?	Tim	Tim	17619	1	424.166	58.5075	72
18	22	0	1	text26.csv	1	Wer machte im Sommer eine große Österreich-Rundfahrt?	Edwin	Edwin	4125	1	424.166	58.5075	72
18	22	0	1	text26.csv	2	Wer kann besonders gut kochen?	Laura	Tochter von Edwin	7385	0	424.166	58.5075	72
18	22	0	1	text26.csv	3	Wie viele Kinder hat Karin?	1	2	2827	0	424.166	58.5075	72
18	22	0	1	text26.csv	4	In welchem Verwandtschaftsverhältnis steht Tim zu Manuel?	Vater	Schwager	7364	0	424.166	58.5075	72
18	22	0	1	text26.csv	5	In welchem Verwandtschaftsverhältnis steht Doris zu Laura?	Mutter	Mutter	3773	1	424.166	58.5075	72
18	22	0	1	text26.csv	6	Mit welchem Fahrzeug machte Edwin die Österreich-Rundfahrt?	Fahrrad	Fahrrad	4975	1	424.166	58.5075	72
18	22	0	1	text26.csv	7	Welches Hobby hat Tim?	Schach	X	5254	0	424.166	58.5075	72
18	22	0	1	text26.csv	8	Aus welcher Stadt kommt Tim ursprünglich?	Innsbruck	Insbruck	4454	1	424.166	58.5075	72
18	22	0	1	text23.csv	0	Wer konnte von den Spekulationsgewinnen in den Urlaub fliegen?	Clarissa	Clarissa	5872	1	424.166	58.5075	72
18	22	0	1	text23.csv	1	Wer spekuliert seit vielen Jahren an der Börse?	Heiko	Heiko	3701	1	424.166	58.5075	72
18	22	0	1	text23.csv	2	Wer wohnt zwei Straßen von Rosa entfernt?	Vincent	zwillingsbruder	10141	0	424.166	58.5075	72
18	22	0	1	text23.csv	3	In welchem Verwandtschaftsverhältnis steht Clarissa zu Gustav?	Schwester	Mutter	14020	0	424.166	58.5075	72
18	22	0	1	text23.csv	4	In welchem Verwandtschaftsverhältnis steht Frida zu Rosa?	Tochter	Tochter	6556	1	424.166	58.5075	72
18	22	0	1	text23.csv	5	Wie viele Enkel hat Vincent?	0	keine	12659	1	424.166	58.5075	72
18	22	0	1	text23.csv	6	Wie alt ist Rosa?	85	80	2983	1	424.166	58.5075	72
18	22	0	1	text23.csv	7	In welcher Stadt lebt Vincent?	Hamburg	Hamburg	4618	1	424.166	58.5075	72
18	22	0	1	text23.csv	8	Wo machte Clarissa Urlaub?	Australien	Australien?	12831	1	424.166	58.5075	72
19	23	1	1	text33.csv	0	Wer kann ein Musikinstrument spielen?	Rene	Sophies ältester Sohn	16622	0	356.319	52.3475	63
19	23	1	1	text33.csv	1	Wer wollte nicht nach Deutschland mitkommen?	Janik	Jannick	3891	1	356.319	52.3475	63
19	23	1	1	text33.csv	2	Wer versucht häufig, Janik zu kontaktieren?	Sophie	Sophie	6487	0	356.319	52.3475	63
19	23	1	1	text33.csv	3	Wie viele Kinder hat Sophie?	3	3	1654	0	356.319	52.3475	63
19	23	1	1	text33.csv	4	In welchem Verwandtschaftsverhältnis steht Janik zu Rene?	Großvater	Bruder	5858	0	356.319	52.3475	63
19	23	1	1	text33.csv	5	In welchem Verwandtschaftsverhältnis steht Theo zu Johann?	Vater	Sohn	4116	0	356.319	52.3475	63
19	23	1	1	text33.csv	6	Auf welche Schule geht Johann?	Realschule	Realschule	4166	0	356.319	52.3475	63
19	23	1	1	text33.csv	7	Welchen Berufswunsch hat Rene?	Pianist	Pianist	5811	0	356.319	52.3475	63
19	23	1	1	text33.csv	8	Seit wie vielen Jahren ist Thalias Familie in Deutschland?	5	15	7660	0	356.319	52.3475	63
19	23	1	1	text34.csv	0	Wer darf nur am Wochenende ausgehen?	Renate	Silvia	10931	0	356.319	52.3475	63
19	23	1	1	text34.csv	1	Wer ist von Wilhelms Modelleisenbahn begeistert?	Ulrike	Ulrike	6599	0	356.319	52.3475	63
19	23	1	1	text34.csv	2	Wen fährt Ulrike oft spazieren?	Bea	ihre Tochter	11570	0	356.319	52.3475	63
19	23	1	1	text34.csv	3	Wie viele Enkelkinder hat Wilhelm?	4	4	8888	0	356.319	52.3475	63
19	23	1	1	text34.csv	4	Wie viele Brüder hat Bea?	0	2	5782	0	356.319	52.3475	63
19	23	1	1	text34.csv	5	In welchem Verwandtschaftsverhältnis steht Sylvia zu Wilhelm?	Enkelin	tochter	6452	0	356.319	52.3475	63
19	23	1	1	text34.csv	6	Seit wie vielen Jahren ist Anna alleinerziehend?	6	5	4937	0	356.319	52.3475	63
19	23	1	1	text34.csv	7	In welcher Stadt ist Ulrike immer an Weihnachten?	Braunschweig	kA	6894	0	356.319	52.3475	63
19	23	1	1	text34.csv	8	Welche Sportart betreibt Renate?	Handball/Volleyball	volleyball	8927	0	356.319	52.3475	63
19	23	1	1	text22.csv	0	Wer ist Förster?	Gerd	Gerhard	5412	0	356.319	52.3475	63
19	23	1	1	text22.csv	1	Wer hat den Großvater trotz seines Hobbies sehr gerne?	Inga	nadja	24340	0	356.319	52.3475	63
19	23	1	1	text22.csv	2	Wer hat es nicht bereut mit der Arbeit aufgehört zu haben?	Sabine	Großvater Gerhard	11892	0	356.319	52.3475	63
19	23	1	1	text22.csv	3	Wie viele Schwestern hat Kristin?	2	3	4460	0	356.319	52.3475	63
19	23	1	1	text22.csv	4	In welchem Verwandtschaftsverhältnis steht Inga zu Joshua?	Schwester	schwester	7417	0	356.319	52.3475	63
19	23	1	1	text22.csv	5	In welchem Verwandtschaftsverhältnis steht Gerd zu Sabine?	Vater	Vater	6064	0	356.319	52.3475	63
19	23	1	1	text22.csv	6	Wohin will Gerd Joshua mitnehmen?	Wald	Wald	5490	0	356.319	52.3475	63
19	23	1	1	text22.csv	7	Welchen Beruf hatte Sabine?	Anwaltsgehilfin	Anwaltsgehilfin	8476	0	356.319	52.3475	63
19	23	1	1	text22.csv	8	Wie viele Jahre hatte Sabine schon aufgehört zu arbeiten, als ihr zweites Kind geboren wurde?	1	5	5424	0	356.319	52.3475	63
19	23	1	1	text26.csv	0	Wer arbeitet gerade an seiner Masterarbeit?	Tim	Tim	7463	0	356.319	52.3475	63
19	23	1	1	text26.csv	1	Wer machte im Sommer eine große Österreich-Rundfahrt?	Edwin	Karins Opa	11013	0	356.319	52.3475	63
19	23	1	1	text26.csv	2	Wer kann besonders gut kochen?	Laura	Ka	6279	0	356.319	52.3475	63
19	23	1	1	text26.csv	3	Wie viele Kinder hat Karin?	1	1	3058	0	356.319	52.3475	63
19	23	1	1	text26.csv	4	In welchem Verwandtschaftsverhältnis steht Tim zu Manuel?	Vater	Neffe	12653	0	356.319	52.3475	63
19	23	1	1	text26.csv	5	In welchem Verwandtschaftsverhältnis steht Doris zu Laura?	Mutter	Tante	4557	0	356.319	52.3475	63
19	23	1	1	text26.csv	6	Mit welchem Fahrzeug machte Edwin die Österreich-Rundfahrt?	Fahrrad	Motorrad	13815	0	356.319	52.3475	63
19	23	1	1	text26.csv	7	Welches Hobby hat Tim?	Schach	Schach	4408	1	356.319	52.3475	63
19	23	1	1	text26.csv	8	Aus welcher Stadt kommt Tim ursprünglich?	Innsbruck	Innsbruck	8808	1	356.319	52.3475	63
19	23	1	1	text31.csv	0	Wer hatte sich mit Tanjas Vater zerstritten?	Eugen	Eugen	4547	1	356.319	52.3475	63
19	23	1	1	text31.csv	1	Wer machte Eugen durch sein erstes gesprochenes Wort eine Freude?	Hendrik	Tanjas Sohn	10565	0	356.319	52.3475	63
19	23	1	1	text31.csv	2	Wer war sehr gerne unter Menschen und warmherzig?	Martha	Tanjas Mutter	6555	0	356.319	52.3475	63
19	23	1	1	text31.csv	3	In welchem Verwandtschaftsverhältnis steht Martha zu Hendrik?	Großmutter	Mutter	7603	0	356.319	52.3475	63
19	23	1	1	text31.csv	4	In welchem Verwandtschaftsverhältnis steht Tanja zu Eugen?	Schwiegertochter	schwiegertochter	5966	1	356.319	52.3475	63
19	23	1	1	text31.csv	5	Wie viele Kinder hat Martha?	1	2	3436	0	356.319	52.3475	63
19	23	1	1	text31.csv	6	Woher kannte Frank Tanja?	Kindergarten	Kindergarten	6234	1	356.319	52.3475	63
19	23	1	1	text31.csv	7	Welches Geschäft besitzt Sebastian?	Baustoffhandel	Sportgeschäft	13290	0	356.319	52.3475	63
19	23	1	1	text31.csv	8	Wie viele Jahre hatten sich Tanja und Frank nicht gesehen, als sie sich verliebten?	20	10	11145	0	356.319	52.3475	63
19	23	1	0	text29.csv	0	Wem hat es Familie Schneider zu verdanken, dass sie in Nürnberg lebt?	Adrian	Vater	10335	0	356.319	52.3475	63
19	23	1	0	text29.csv	1	Wer hat schon Vorbereitungen für die Hochzeit getroffen?	Oliver	Benedikt	7551	0	356.319	52.3475	63
19	23	1	0	text29.csv	2	Wer darf an der Familienfeier ausnahmsweise lange mitfeiern?	Benedikt	Benedikt	4434	1	356.319	52.3475	63
19	23	1	0	text29.csv	3	In welchem Verwandtschaftsverhältnis steht Adrian zu Lina?	Ehemann	Bruder	2945	0	356.319	52.3475	63
19	23	1	0	text29.csv	4	In welchem Verwandtschaftsverhältnis steht Benedikt zu Tamara?	Sohn	Bruder	2971	0	356.319	52.3475	63
19	23	1	0	text29.csv	5	Wie viele Schwestern hat Tamara?	0	2	2165	0	356.319	52.3475	63
19	23	1	0	text29.csv	6	Woher stammt Adrian?	Sudetenland	sugal	15512	0	356.319	52.3475	63
19	23	1	0	text29.csv	7	In welcher Behörde arbeitet Oliver?	Finanzamt	kA	9575	0	356.319	52.3475	63
19	23	1	0	text29.csv	8	Welche Tiere züchtet Adrian in seiner Freizeit?	Forellen	kA	3044	0	356.319	52.3475	63
19	23	1	0	text25.csv	0	Wer musste in eine neue Klasse?	Amelie	Amara	13595	0	356.319	52.3475	63
19	23	1	0	text25.csv	1	Wer freute sich über Amelies Mithilfe?	Matilda		9390	0	356.319	52.3475	63
19	23	1	0	text25.csv	2	Wer hatte sich anfangs oft über das Training beschwert?	Tara	amelie	4537	0	356.319	52.3475	63
19	23	1	0	text25.csv	3	In welchem Verwandtschaftsverhältnis steht Martin zu Tara?	Vater	Vater	4315	1	356.319	52.3475	63
19	23	1	0	text25.csv	4	In welchem Verwandtschaftsverhältnis steht Eva zu Martin?	Ehefrau	Frau	3725	1	356.319	52.3475	63
19	23	1	0	text25.csv	5	Wie viele Enkel hat Matilda?	2	3	3606	0	356.319	52.3475	63
19	23	1	0	text25.csv	6	In welchem Land lebt Tara derzeit?	Spanien	Spanien	3580	1	356.319	52.3475	63
19	23	1	0	text25.csv	7	Welche Haustiere besitzt Eva?	Hunde	2	1952	0	356.319	52.3475	63
19	23	1	0	text25.csv	8	Was betreibt Martin in Spanien?	Jugendherberge	Jugendherberge	6558	1	356.319	52.3475	63
19	23	1	0	text27.csv	0	Auf wen ist Björn sehr stolz?	Nora	seine ältere Schwester	15289	0	356.319	52.3475	63
19	23	1	0	text27.csv	1	Wer ist sich über seinen Berufswunsch noch nicht im Klaren?	Manuela	Vater von Björn	11150	0	356.319	52.3475	63
19	23	1	0	text27.csv	2	Wer war früher skeptisch gegenüber Noras Berufswunsch?	Maximilian	Björns Vater	9658	0	356.319	52.3475	63
19	23	1	0	text27.csv	3	In welchem Verwandtschaftsverhältnis steht Manuela zu Maximilian?	Tochter	Tochter	11283	1	356.319	52.3475	63
19	23	1	0	text27.csv	4	In welchem Verwandtschaftsverhältnis steht Horst zu Susi?	Vater	Vater	4443	1	356.319	52.3475	63
19	23	1	0	text27.csv	5	Wie viele Kinder haben Maximilian und Susi?	3	3	2864	1	356.319	52.3475	63
19	23	1	0	text27.csv	6	Welche Berufsausbildung zieht Manuela derzeit in Erwägung?	Schneider	Schneiderin	6150	1	356.319	52.3475	63
19	23	1	0	text27.csv	7	Wie heißt die Gaststätte, in der Susi oft aushilft?	Sonnenwirt		3305	0	356.319	52.3475	63
19	23	1	0	text27.csv	8	Welchen Beruf strebt Nora an?	Schauspielerin	Schauspiel	7552	1	356.319	52.3475	63
19	23	1	0	text19.csv	0	Wer arbeitet in einem Projekt zur Wasserversorgung?	Veronika	Jüngste Tochter	26822	0	356.319	52.3475	63
19	23	1	0	text19.csv	1	Wem gehörte eine Reinigung?	Marianne	Paola	4039	0	356.319	52.3475	63
19	23	1	0	text19.csv	2	Wer ist Mariannes jüngstes Kind?	Paola	Paola	3144	1	356.319	52.3475	63
19	23	1	0	text19.csv	3	Wie viele Enkelsöhne hat Marianne?	0	1	4333	0	356.319	52.3475	63
19	23	1	0	text19.csv	4	In welchem Verwandtschaftsverhältnis steht Karla zu Hans?	Schwester	Enkeltochter	7499	0	356.319	52.3475	63
19	23	1	0	text19.csv	5	Wie viele Söhne hat Marianne?	2	2	6253	1	356.319	52.3475	63
19	23	1	0	text19.csv	6	Womit ist Hans gerade beschäftigt?	Hausbau		4413	0	356.319	52.3475	63
19	23	1	0	text19.csv	7	In welchem Land ist Veronika derzeit?	Nigeria	Nigeria	4341	1	356.319	52.3475	63
19	23	1	0	text19.csv	8	Wie viele Stunden Zugfahrt wohnt Marianne von Paola entfernt?	3		3939	0	356.319	52.3475	63
19	23	1	0	text24.csv	0	Wer wirkt derzeit ausgelassener?	Till	Simon	3057	0	356.319	52.3475	63
19	23	1	0	text24.csv	1	Wer wurde von Simon vor der Haustür erwartet?	Maria	Schwer erziehbare Tochter	13524	0	356.319	52.3475	63
19	23	1	0	text24.csv	2	Für wen machte Gina oft Pizza?	Andrea	ENkel	3488	0	356.319	52.3475	63
19	23	1	0	text24.csv	3	In welchem Verwandtschaftsverhältnis steht Maria zu Luisa?	Tochter	Mutter	5282	0	356.319	52.3475	63
19	23	1	0	text24.csv	4	Wie viele Kinder hat Luisa?	3	3	3040	1	356.319	52.3475	63
19	23	1	0	text24.csv	5	In welchem Verwandtschaftsverhältnis steht Till zu Gina?	Enkel	Schwiegersohn	7774	0	356.319	52.3475	63
19	23	1	0	text24.csv	6	Aus welchem Land stammt Gina?	Italien	Italien	3666	1	356.319	52.3475	63
19	23	1	0	text24.csv	7	Welchen Sport betreibt Till?	Judo	Schwimmen	6110	0	356.319	52.3475	63
19	23	1	0	text24.csv	8	In der Nähe welcher Stadt lebt die Familie?	Hannover	0	3234	0	356.319	52.3475	63
19	23	0	1	text30.csv	0	Wer will wieder Kontakt zu Marie aufnehmen?	Jakob	Sohn in Alabama	14555	0	356.319	52.3475	63
19	23	0	1	text30.csv	1	Wer hat derzeit keine feste Arbeitsstelle?	Paul	Marias Sohn Zuhause lebend	57690	0	356.319	52.3475	63
19	23	0	1	text30.csv	2	Wer ist in der Medienbranche tätig?	Nina	Marias Tochter	7236	0	356.319	52.3475	63
19	23	0	1	text30.csv	3	Wie viele Geschwister hat Paul?	2	2	5282	1	356.319	52.3475	63
19	23	0	1	text30.csv	4	In welchem Verwandtschaftsverhältnis steht Hanna zu Paul?	Oma	Oma	8801	1	356.319	52.3475	63
19	23	0	1	text30.csv	5	In welchem Verwandtschaftsverhältnis steht Nina zu Jakob?	Schwester	Tochter	8909	0	356.319	52.3475	63
19	23	0	1	text30.csv	6	Was erschwert Paul die Arbeitssuche?	Legasthenie	Legasthenie	12354	1	356.319	52.3475	63
19	23	0	1	text30.csv	7	Warum hat sich Jakob so lange nicht bei Marie gemeldet?	Angst	Angst vor Ihrer Reaktion	16796	1	356.319	52.3475	63
19	23	0	1	text30.csv	8	Welchen Beruf hat Paul erlernt?	Schreiner	Schreiner	3297	1	356.319	52.3475	63
19	23	0	1	text28.csv	0	Wer lebte mit Romy in Stuttgart?	Wolf	Rebecca	7979	0	356.319	52.3475	63
19	23	0	1	text28.csv	1	Wen lernte Wolf vor fünf Jahren kennen?	Rebecca	Rebecca	6368	1	356.319	52.3475	63
19	23	0	1	text28.csv	2	Wer war früher Buchhalter?	Otto	Otto	2500	1	356.319	52.3475	63
19	23	0	1	text28.csv	3	Wie viele Söhne hat Wolf?	0	1	11066	0	356.319	52.3475	63
19	23	0	1	text28.csv	4	In welchem Verwandtschaftsverhältnis steht Moritz zu Rebecca?	Adoptivsohn	Sohn	4180	1	356.319	52.3475	63
19	23	0	1	text28.csv	5	In welchem Verwandtschaftsverhältnis steht Wolf zu Romy?	Vater	Vater	6231	1	356.319	52.3475	63
19	23	0	1	text28.csv	6	Wie viele Monate war Moritz bei seiner Adoption alt?	6	5	5150	0	356.319	52.3475	63
19	23	0	1	text28.csv	7	Vor wie vielen Monaten konnte Romy in das neue Haus einziehen?	2	2	7956	1	356.319	52.3475	63
19	23	0	1	text28.csv	8	In welcher Stadt lebt Wolf jetzt?	Lüneburg	Bei Lüneburg	6518	1	356.319	52.3475	63
19	23	0	0	text23.csv	0	Wer konnte von den Spekulationsgewinnen in den Urlaub fliegen?	Clarissa	Susanne	5507	0	356.319	52.3475	63
19	23	0	0	text23.csv	1	Wer spekuliert seit vielen Jahren an der Börse?	Heiko		12208	0	356.319	52.3475	63
19	23	0	0	text23.csv	2	Wer wohnt zwei Straßen von Rosa entfernt?	Vincent	ihr Bruder	12031	0	356.319	52.3475	63
19	23	0	0	text23.csv	3	In welchem Verwandtschaftsverhältnis steht Clarissa zu Gustav?	Schwester	Frau	9906	0	356.319	52.3475	63
19	23	0	0	text23.csv	4	In welchem Verwandtschaftsverhältnis steht Frida zu Rosa?	Tochter	Tochter	4381	1	356.319	52.3475	63
19	23	0	0	text23.csv	5	Wie viele Enkel hat Vincent?	0	5	7093	0	356.319	52.3475	63
19	23	0	0	text23.csv	6	Wie alt ist Rosa?	85	80	2559	1	356.319	52.3475	63
19	23	0	0	text23.csv	7	In welcher Stadt lebt Vincent?	Hamburg	Hamburg	9134	1	356.319	52.3475	63
19	23	0	0	text23.csv	8	Wo machte Clarissa Urlaub?	Australien	Australien	5605	1	356.319	52.3475	63
19	23	0	0	text32.csv	0	Wer hatte sich über Philips Bekenntnis nicht gewundert?	Klara	seine Mutter	9140	0	356.319	52.3475	63
19	23	0	0	text32.csv	1	Wer arbeitet in einer Schule?	Melanie	Philips Schwester	8719	0	356.319	52.3475	63
19	23	0	0	text32.csv	2	Wer ist von Beruf Informatiker?	Marius	Philipp	6088	0	356.319	52.3475	63
19	23	0	0	text32.csv	3	In welchem Verhältnis steht Marius zu Philip?	Partner/Lebenspartner/Freund	Mann Freund	15637	1	356.319	52.3475	63
19	23	0	0	text32.csv	4	Wie viele Enkelkinder hat Christina?	2	3	5051	0	356.319	52.3475	63
19	23	0	0	text32.csv	5	In welchem Verwandtschaftsverhältnis steht Melanie zu Erich?	Enkelin	Tochter	4249	0	356.319	52.3475	63
19	23	0	0	text32.csv	6	Was macht Klara nichts aus, wenn es die Dorfgemeinschaft tut?	Getuschel/Tuscheln	Geläster über Philip und Marius	18728	1	356.319	52.3475	63
19	23	0	0	text32.csv	7	Wie viele Jahre sind Marius und Philip bereits ein Paar?	11	5 Jahre	4657	0	356.319	52.3475	63
19	23	0	0	text32.csv	8	Wie viele Monate Elternzeit möchte sich Melanie nehmen?	4	5 Monate	6030	0	356.319	52.3475	63
2	19	1	0	text22.csv	0	Wer ist Förster?	Gerd	vater von sabine	8299	0	548.441	42.46	55
2	19	1	0	text22.csv	1	Wer hat den Großvater trotz seines Hobbies sehr gerne?	Inga	Inge	5133	1	548.441	42.46	55
2	19	1	0	text22.csv	2	Wer hat es nicht bereut mit der Arbeit aufgehört zu haben?	Sabine	Sabine	3790	1	548.441	42.46	55
2	19	1	0	text22.csv	3	Wie viele Schwestern hat Kristin?	2	2	3713	1	548.441	42.46	55
2	19	1	0	text22.csv	4	In welchem Verwandtschaftsverhältnis steht Inga zu Joshua?	Schwester	joshuas schwester	16181	1	548.441	42.46	55
2	19	1	0	text22.csv	5	In welchem Verwandtschaftsverhältnis steht Gerd zu Sabine?	Vater	sabines vater	10781	1	548.441	42.46	55
2	19	1	0	text22.csv	6	Wohin will Gerd Joshua mitnehmen?	Wald	zum jagen	7229	0	548.441	42.46	55
2	19	1	0	text22.csv	7	Welchen Beruf hatte Sabine?	Anwaltsgehilfin	krankenschwetsre	4764	0	548.441	42.46	55
2	19	1	0	text22.csv	8	Wie viele Jahre hatte Sabine schon aufgehört zu arbeiten, als ihr zweites Kind geboren wurde?	1	1	7813	1	548.441	42.46	55
2	19	1	0	text31.csv	0	Wer hatte sich mit Tanjas Vater zerstritten?	Eugen	franks vater	9386	0	548.441	42.46	55
2	19	1	0	text31.csv	1	Wer machte Eugen durch sein erstes gesprochenes Wort eine Freude?	Hendrik	tanjas vater	6468	0	548.441	42.46	55
2	19	1	0	text31.csv	2	Wer war sehr gerne unter Menschen und warmherzig?	Martha	franks mutter	11064	0	548.441	42.46	55
2	19	1	0	text31.csv	3	In welchem Verwandtschaftsverhältnis steht Martha zu Hendrik?	Großmutter	hendriks frau	21023	0	548.441	42.46	55
2	19	1	0	text31.csv	4	In welchem Verwandtschaftsverhältnis steht Tanja zu Eugen?	Schwiegertochter	eugens tochter	9816	0	548.441	42.46	55
2	19	1	0	text31.csv	5	Wie viele Kinder hat Martha?	1	1	3483	1	548.441	42.46	55
2	19	1	0	text31.csv	6	Woher kannte Frank Tanja?	Kindergarten	kindergarten	6209	1	548.441	42.46	55
2	19	1	0	text31.csv	7	Welches Geschäft besitzt Sebastian?	Baustoffhandel	baustellengeschäft	7484	1	548.441	42.46	55
2	19	1	0	text31.csv	8	Wie viele Jahre hatten sich Tanja und Frank nicht gesehen, als sie sich verliebten?	20	20	4799	1	548.441	42.46	55
2	19	1	0	text27.csv	0	Auf wen ist Björn sehr stolz?	Nora	nora	12971	1	548.441	42.46	55
2	19	1	0	text27.csv	1	Wer ist sich über seinen Berufswunsch noch nicht im Klaren?	Manuela	susie	2869	0	548.441	42.46	55
2	19	1	0	text27.csv	2	Wer war früher skeptisch gegenüber Noras Berufswunsch?	Maximilian	maximilian	7206	1	548.441	42.46	55
2	19	1	0	text27.csv	3	In welchem Verwandtschaftsverhältnis steht Manuela zu Maximilian?	Tochter	maximilians frau	10005	0	548.441	42.46	55
2	19	1	0	text27.csv	4	In welchem Verwandtschaftsverhältnis steht Horst zu Susi?	Vater	susis großvater	13846	0	548.441	42.46	55
2	19	1	0	text27.csv	5	Wie viele Kinder haben Maximilian und Susi?	3	3	2814	1	548.441	42.46	55
2	19	1	0	text27.csv	6	Welche Berufsausbildung zieht Manuela derzeit in Erwägung?	Schneider	lehrling	15621	0	548.441	42.46	55
2	19	1	0	text27.csv	7	Wie heißt die Gaststätte, in der Susi oft aushilft?	Sonnenwirt	schönstädt	13144	0	548.441	42.46	55
2	19	1	0	text27.csv	8	Welchen Beruf strebt Nora an?	Schauspielerin	schauspieler	3918	1	548.441	42.46	55
2	19	1	0	text19.csv	0	Wer arbeitet in einem Projekt zur Wasserversorgung?	Veronika	manuela	5095	0	548.441	42.46	55
2	19	1	0	text19.csv	1	Wem gehörte eine Reinigung?	Marianne	veronika	4008	1	548.441	42.46	55
2	19	1	0	text19.csv	2	Wer ist Mariannes jüngstes Kind?	Paola	parola	9200	0	548.441	42.46	55
2	19	1	0	text19.csv	3	Wie viele Enkelsöhne hat Marianne?	0	4	3346	0	548.441	42.46	55
2	19	1	0	text19.csv	4	In welchem Verwandtschaftsverhältnis steht Karla zu Hans?	Schwester	karlas onkel	15911	0	548.441	42.46	55
2	19	1	0	text19.csv	5	Wie viele Söhne hat Marianne?	2	2	2484	1	548.441	42.46	55
2	19	1	0	text19.csv	6	Womit ist Hans gerade beschäftigt?	Hausbau	hausbau	4092	1	548.441	42.46	55
2	19	1	0	text19.csv	7	In welchem Land ist Veronika derzeit?	Nigeria	argentinien	9063	0	548.441	42.46	55
2	19	1	0	text19.csv	8	Wie viele Stunden Zugfahrt wohnt Marianne von Paola entfernt?	3	6	5006	0	548.441	42.46	55
2	19	1	0	text30.csv	0	Wer will wieder Kontakt zu Marie aufnehmen?	Jakob	ausgewanderter sohn	11149	0	548.441	42.46	55
2	19	1	0	text30.csv	1	Wer hat derzeit keine feste Arbeitsstelle?	Paul	paul	3014	1	548.441	42.46	55
2	19	1	0	text30.csv	2	Wer ist in der Medienbranche tätig?	Nina	nina	3087	1	548.441	42.46	55
2	19	1	0	text30.csv	3	Wie viele Geschwister hat Paul?	2	2	1850	1	548.441	42.46	55
2	19	1	0	text30.csv	4	In welchem Verwandtschaftsverhältnis steht Hanna zu Paul?	Oma	pauls großmutter	11791	1	548.441	42.46	55
2	19	1	0	text30.csv	5	In welchem Verwandtschaftsverhältnis steht Nina zu Jakob?	Schwester	jakobs mutter	11836	0	548.441	42.46	55
2	19	1	0	text30.csv	6	Was erschwert Paul die Arbeitssuche?	Legasthenie	legasthenie	8243	1	548.441	42.46	55
2	19	1	0	text30.csv	7	Warum hat sich Jakob so lange nicht bei Marie gemeldet?	Angst	angst vor ihrer meinung	11001	1	548.441	42.46	55
2	19	1	0	text30.csv	8	Welchen Beruf hat Paul erlernt?	Schreiner	lehrling	6283	0	548.441	42.46	55
2	19	1	1	text32.csv	0	Wer hatte sich über Philips Bekenntnis nicht gewundert?	Klara	philips mutter	8120	0	548.441	42.46	55
2	19	1	1	text32.csv	1	Wer arbeitet in einer Schule?	Melanie	melanie	6868	1	548.441	42.46	55
2	19	1	1	text32.csv	2	Wer ist von Beruf Informatiker?	Marius	philip	11455	0	548.441	42.46	55
2	19	1	1	text32.csv	3	In welchem Verhältnis steht Marius zu Philip?	Partner/Lebenspartner/Freund	verheiratet	6244	1	548.441	42.46	55
2	19	1	1	text32.csv	4	Wie viele Enkelkinder hat Christina?	2	2	2668	1	548.441	42.46	55
2	19	1	1	text32.csv	5	In welchem Verwandtschaftsverhältnis steht Melanie zu Erich?	Enkelin	erichs tochter	11168	0	548.441	42.46	55
2	19	1	1	text32.csv	6	Was macht Klara nichts aus, wenn es die Dorfgemeinschaft tut?	Getuschel/Tuscheln	über marius tuscheln	18242	1	548.441	42.46	55
2	19	1	1	text32.csv	7	Wie viele Jahre sind Marius und Philip bereits ein Paar?	11	6	5757	0	548.441	42.46	55
2	19	1	1	text32.csv	8	Wie viele Monate Elternzeit möchte sich Melanie nehmen?	4	9	3164	0	548.441	42.46	55
2	19	1	1	text24.csv	0	Wer wirkt derzeit ausgelassener?	Till	till	3412	1	548.441	42.46	55
2	19	1	1	text24.csv	1	Wer wurde von Simon vor der Haustür erwartet?	Maria	maria	8061	1	548.441	42.46	55
2	19	1	1	text24.csv	2	Für wen machte Gina oft Pizza?	Andrea	marias schwester	9271	0	548.441	42.46	55
2	19	1	1	text24.csv	3	In welchem Verwandtschaftsverhältnis steht Maria zu Luisa?	Tochter	luisas tochter	13863	1	548.441	42.46	55
2	19	1	1	text24.csv	4	Wie viele Kinder hat Luisa?	3	3	1713	1	548.441	42.46	55
2	19	1	1	text24.csv	5	In welchem Verwandtschaftsverhältnis steht Till zu Gina?	Enkel	ginas enkel	8930	1	548.441	42.46	55
2	19	1	1	text24.csv	6	Aus welchem Land stammt Gina?	Italien	italien	3320	1	548.441	42.46	55
2	19	1	1	text24.csv	7	Welchen Sport betreibt Till?	Judo	handball	4308	0	548.441	42.46	55
2	19	1	1	text24.csv	8	In der Nähe welcher Stadt lebt die Familie?	Hannover	hannover	2885	1	548.441	42.46	55
2	19	1	1	text29.csv	0	Wem hat es Familie Schneider zu verdanken, dass sie in Nürnberg lebt?	Adrian	adrian	7885	1	548.441	42.46	55
2	19	1	1	text29.csv	1	Wer hat schon Vorbereitungen für die Hochzeit getroffen?	Oliver	oliver	4679	1	548.441	42.46	55
2	19	1	1	text29.csv	2	Wer darf an der Familienfeier ausnahmsweise lange mitfeiern?	Benedikt	benedikt	4326	1	548.441	42.46	55
2	19	1	1	text29.csv	3	In welchem Verwandtschaftsverhältnis steht Adrian zu Lina?	Ehemann	linas mann	9774	1	548.441	42.46	55
2	19	1	1	text29.csv	4	In welchem Verwandtschaftsverhältnis steht Benedikt zu Tamara?	Sohn	tamaras sohn	15693	1	548.441	42.46	55
2	19	1	1	text29.csv	5	Wie viele Schwestern hat Tamara?	0	1	6670	0	548.441	42.46	55
2	19	1	1	text29.csv	6	Woher stammt Adrian?	Sudetenland	sudetenland	3757	1	548.441	42.46	55
2	19	1	1	text29.csv	7	In welcher Behörde arbeitet Oliver?	Finanzamt	finanzamt	2990	1	548.441	42.46	55
2	19	1	1	text29.csv	8	Welche Tiere züchtet Adrian in seiner Freizeit?	Forellen	forellen	3448	1	548.441	42.46	55
2	19	1	1	text26.csv	0	Wer arbeitet gerade an seiner Masterarbeit?	Tim	tim	2557	1	548.441	42.46	55
2	19	1	1	text26.csv	1	Wer machte im Sommer eine große Österreich-Rundfahrt?	Edwin	edwin	5701	1	548.441	42.46	55
2	19	1	1	text26.csv	2	Wer kann besonders gut kochen?	Laura	karins schwester	8486	0	548.441	42.46	55
2	19	1	1	text26.csv	3	Wie viele Kinder hat Karin?	1	1	2132	1	548.441	42.46	55
2	19	1	1	text26.csv	4	In welchem Verwandtschaftsverhältnis steht Tim zu Manuel?	Vater	manuels vater	9773	1	548.441	42.46	55
2	19	1	1	text26.csv	5	In welchem Verwandtschaftsverhältnis steht Doris zu Laura?	Mutter	lauras mutter	11132	1	548.441	42.46	55
2	19	1	1	text26.csv	6	Mit welchem Fahrzeug machte Edwin die Österreich-Rundfahrt?	Fahrrad	fahrrad	2965	1	548.441	42.46	55
2	19	1	1	text26.csv	7	Welches Hobby hat Tim?	Schach	schach	4480	1	548.441	42.46	55
2	19	1	1	text26.csv	8	Aus welcher Stadt kommt Tim ursprünglich?	Innsbruck	nürnberg	6227	0	548.441	42.46	55
2	19	1	1	text25.csv	0	Wer musste in eine neue Klasse?	Amelie	amelie	4868	1	548.441	42.46	55
2	19	1	1	text25.csv	1	Wer freute sich über Amelies Mithilfe?	Matilda	amelies großmutter	8313	0	548.441	42.46	55
2	19	1	1	text25.csv	2	Wer hatte sich anfangs oft über das Training beschwert?	Tara	tara	3001	1	548.441	42.46	55
2	19	1	1	text25.csv	3	In welchem Verwandtschaftsverhältnis steht Martin zu Tara?	Vater	taras vater	6890	1	548.441	42.46	55
2	19	1	1	text25.csv	4	In welchem Verwandtschaftsverhältnis steht Eva zu Martin?	Ehefrau	martins ehefrau	6352	1	548.441	42.46	55
2	19	1	1	text25.csv	5	Wie viele Enkel hat Matilda?	2	2	4941	1	548.441	42.46	55
2	19	1	1	text25.csv	6	In welchem Land lebt Tara derzeit?	Spanien	spanien	4316	1	548.441	42.46	55
2	19	1	1	text25.csv	7	Welche Haustiere besitzt Eva?	Hunde	2 hunde	3900	1	548.441	42.46	55
2	19	1	1	text25.csv	8	Was betreibt Martin in Spanien?	Jugendherberge	jugendherberge	7746	1	548.441	42.46	55
2	19	0	0	text28.csv	0	Wer lebte mit Romy in Stuttgart?	Wolf	Rolf	3898	0	548.441	42.46	55
2	19	0	0	text28.csv	1	Wen lernte Wolf vor fünf Jahren kennen?	Rebecca	Rebekka	5687	1	548.441	42.46	55
2	19	0	0	text28.csv	2	Wer war früher Buchhalter?	Otto	Moritz Großvater	17791	0	548.441	42.46	55
2	19	0	0	text28.csv	3	Wie viele Söhne hat Wolf?	0	0	2745	1	548.441	42.46	55
2	19	0	0	text28.csv	4	In welchem Verwandtschaftsverhältnis steht Moritz zu Rebecca?	Adoptivsohn	Sohn Rebekka	9187	1	548.441	42.46	55
2	19	0	0	text28.csv	5	In welchem Verwandtschaftsverhältnis steht Wolf zu Romy?	Vater	Wolfs Tochter	10134	1	548.441	42.46	55
2	19	0	0	text28.csv	6	Wie viele Monate war Moritz bei seiner Adoption alt?	6	3	7758	0	548.441	42.46	55
2	19	0	0	text28.csv	7	Vor wie vielen Monaten konnte Romy in das neue Haus einziehen?	2	5	11630	0	548.441	42.46	55
2	19	0	0	text28.csv	8	In welcher Stadt lebt Wolf jetzt?	Lüneburg	Lüneburg	4446	1	548.441	42.46	55
2	19	0	0	text34.csv	0	Wer darf nur am Wochenende ausgehen?	Renate	Ulrike	5852	0	548.441	42.46	55
2	19	0	0	text34.csv	1	Wer ist von Wilhelms Modelleisenbahn begeistert?	Ulrike	die a 4 klasse	22350	0	548.441	42.46	55
2	19	0	0	text34.csv	2	Wen fährt Ulrike oft spazieren?	Bea	bea	4335	1	548.441	42.46	55
2	19	0	0	text34.csv	3	Wie viele Enkelkinder hat Wilhelm?	4	4	2878	1	548.441	42.46	55
2	19	0	0	text34.csv	4	Wie viele Brüder hat Bea?	0	0	2561	1	548.441	42.46	55
2	19	0	0	text34.csv	5	In welchem Verwandtschaftsverhältnis steht Sylvia zu Wilhelm?	Enkelin	silvia ist enkelin	12583	1	548.441	42.46	55
2	19	0	0	text34.csv	6	Seit wie vielen Jahren ist Anna alleinerziehend?	6	2	5782	0	548.441	42.46	55
2	19	0	0	text34.csv	7	In welcher Stadt ist Ulrike immer an Weihnachten?	Braunschweig	Stuttgart	14332	0	548.441	42.46	55
2	19	0	0	text34.csv	8	Welche Sportart betreibt Renate?	Handball/Volleyball	handball	3691	1	548.441	42.46	55
2	19	0	1	text23.csv	0	Wer konnte von den Spekulationsgewinnen in den Urlaub fliegen?	Clarissa	rosa	7150	0	548.441	42.46	55
2	19	0	1	text23.csv	1	Wer spekuliert seit vielen Jahren an der Börse?	Heiko	heiko	2917	1	548.441	42.46	55
2	19	0	1	text23.csv	2	Wer wohnt zwei Straßen von Rosa entfernt?	Vincent	vincent	3024	1	548.441	42.46	55
2	19	0	1	text23.csv	3	In welchem Verwandtschaftsverhältnis steht Clarissa zu Gustav?	Schwester	gustavs schwester	19312	1	548.441	42.46	55
2	19	0	1	text23.csv	4	In welchem Verwandtschaftsverhältnis steht Frida zu Rosa?	Tochter	rosas tochter	9686	1	548.441	42.46	55
2	19	0	1	text23.csv	5	Wie viele Enkel hat Vincent?	0	0	5938	1	548.441	42.46	55
2	19	0	1	text23.csv	6	Wie alt ist Rosa?	85	80	4019	1	548.441	42.46	55
2	19	0	1	text23.csv	7	In welcher Stadt lebt Vincent?	Hamburg	stuttgart	13364	0	548.441	42.46	55
2	19	0	1	text23.csv	8	Wo machte Clarissa Urlaub?	Australien	USA	4536	0	548.441	42.46	55
2	19	0	1	text33.csv	0	Wer kann ein Musikinstrument spielen?	Rene	johanns bruder	14384	0	548.441	42.46	55
2	19	0	1	text33.csv	1	Wer wollte nicht nach Deutschland mitkommen?	Janik	jannik	3819	1	548.441	42.46	55
2	19	0	1	text33.csv	2	Wer versucht häufig, Janik zu kontaktieren?	Sophie	sophie	6278	1	548.441	42.46	55
2	19	0	1	text33.csv	3	Wie viele Kinder hat Sophie?	3	3	2376	1	548.441	42.46	55
2	19	0	1	text33.csv	4	In welchem Verwandtschaftsverhältnis steht Janik zu Rene?	Großvater	renes großvater	11433	1	548.441	42.46	55
2	19	0	1	text33.csv	5	In welchem Verwandtschaftsverhältnis steht Theo zu Johann?	Vater	johanns vater	6329	1	548.441	42.46	55
2	19	0	1	text33.csv	6	Auf welche Schule geht Johann?	Realschule	realschule	4996	1	548.441	42.46	55
2	19	0	1	text33.csv	7	Welchen Berufswunsch hat Rene?	Pianist	pianist	5062	1	548.441	42.46	55
2	19	0	1	text33.csv	8	Seit wie vielen Jahren ist Thalias Familie in Deutschland?	5	4	7985	0	548.441	42.46	55
20	18	1	0	text33.csv	0	Wer kann ein Musikinstrument spielen?	Rene	johann	7371	0	389.47	86.87	68
20	18	1	0	text33.csv	1	Wer wollte nicht nach Deutschland mitkommen?	Janik	thalias opa	14664	0	389.47	86.87	68
20	18	1	0	text33.csv	2	Wer versucht häufig, Janik zu kontaktieren?	Sophie	thalia	10181	0	389.47	86.87	68
20	18	1	0	text33.csv	3	Wie viele Kinder hat Sophie?	3	2	3136	0	389.47	86.87	68
20	18	1	0	text33.csv	4	In welchem Verwandtschaftsverhältnis steht Janik zu Rene?	Großvater	opa	9478	1	389.47	86.87	68
20	18	1	0	text33.csv	5	In welchem Verwandtschaftsverhältnis steht Theo zu Johann?	Vater	vater	21343	1	389.47	86.87	68
20	18	1	0	text33.csv	6	Auf welche Schule geht Johann?	Realschule	realschule	5056	1	389.47	86.87	68
20	18	1	0	text33.csv	7	Welchen Berufswunsch hat Rene?	Pianist	sportler	10589	0	389.47	86.87	68
20	18	1	0	text33.csv	8	Seit wie vielen Jahren ist Thalias Familie in Deutschland?	5	5	4195	1	389.47	86.87	68
20	18	1	0	text29.csv	0	Wem hat es Familie Schneider zu verdanken, dass sie in Nürnberg lebt?	Adrian	adrian	12133	1	389.47	86.87	68
20	18	1	0	text29.csv	1	Wer hat schon Vorbereitungen für die Hochzeit getroffen?	Oliver	benedikts vater	8946	0	389.47	86.87	68
20	18	1	0	text29.csv	2	Wer darf an der Familienfeier ausnahmsweise lange mitfeiern?	Benedikt	benedikt	5419	1	389.47	86.87	68
20	18	1	0	text29.csv	3	In welchem Verwandtschaftsverhältnis steht Adrian zu Lina?	Ehemann	ehepaar	9407	1	389.47	86.87	68
20	18	1	0	text29.csv	4	In welchem Verwandtschaftsverhältnis steht Benedikt zu Tamara?	Sohn	sohn	13111	1	389.47	86.87	68
20	18	1	0	text29.csv	5	Wie viele Schwestern hat Tamara?	0	1	9279	0	389.47	86.87	68
20	18	1	0	text29.csv	6	Woher stammt Adrian?	Sudetenland	sudetenland	4456	1	389.47	86.87	68
20	18	1	0	text29.csv	7	In welcher Behörde arbeitet Oliver?	Finanzamt		5310	0	389.47	86.87	68
20	18	1	0	text29.csv	8	Welche Tiere züchtet Adrian in seiner Freizeit?	Forellen		2280	0	389.47	86.87	68
20	18	1	0	text19.csv	0	Wer arbeitet in einem Projekt zur Wasserversorgung?	Veronika	hans	14336	0	389.47	86.87	68
20	18	1	0	text19.csv	1	Wem gehörte eine Reinigung?	Marianne	marianne	8281	1	389.47	86.87	68
20	18	1	0	text19.csv	2	Wer ist Mariannes jüngstes Kind?	Paola	paola	4846	1	389.47	86.87	68
20	18	1	0	text19.csv	3	Wie viele Enkelsöhne hat Marianne?	0	1	3950	0	389.47	86.87	68
20	18	1	0	text19.csv	4	In welchem Verwandtschaftsverhältnis steht Karla zu Hans?	Schwester	verheiratet	12256	0	389.47	86.87	68
20	18	1	0	text19.csv	5	Wie viele Söhne hat Marianne?	2	2	2883	1	389.47	86.87	68
20	18	1	0	text19.csv	6	Womit ist Hans gerade beschäftigt?	Hausbau	hausbau	5378	1	389.47	86.87	68
20	18	1	0	text19.csv	7	In welchem Land ist Veronika derzeit?	Nigeria	nigeria	7170	1	389.47	86.87	68
20	18	1	0	text19.csv	8	Wie viele Stunden Zugfahrt wohnt Marianne von Paola entfernt?	3	3	2589	1	389.47	86.87	68
20	18	1	0	text34.csv	0	Wer darf nur am Wochenende ausgehen?	Renate	anne	3435	0	389.47	86.87	68
20	18	1	0	text34.csv	1	Wer ist von Wilhelms Modelleisenbahn begeistert?	Ulrike	ulrike	4605	1	389.47	86.87	68
20	18	1	0	text34.csv	2	Wen fährt Ulrike oft spazieren?	Bea		6513	0	389.47	86.87	68
20	18	1	0	text34.csv	3	Wie viele Enkelkinder hat Wilhelm?	4	2	5596	0	389.47	86.87	68
20	18	1	0	text34.csv	4	Wie viele Brüder hat Bea?	0	1	4034	0	389.47	86.87	68
20	18	1	0	text34.csv	5	In welchem Verwandtschaftsverhältnis steht Sylvia zu Wilhelm?	Enkelin	vater	11809	0	389.47	86.87	68
20	18	1	0	text34.csv	6	Seit wie vielen Jahren ist Anna alleinerziehend?	6	6	4268	1	389.47	86.87	68
20	18	1	0	text34.csv	7	In welcher Stadt ist Ulrike immer an Weihnachten?	Braunschweig		7971	0	389.47	86.87	68
20	18	1	0	text34.csv	8	Welche Sportart betreibt Renate?	Handball/Volleyball	handball	5547	1	389.47	86.87	68
20	18	1	0	text25.csv	0	Wer musste in eine neue Klasse?	Amelie		2650	0	389.47	86.87	68
20	18	1	0	text25.csv	1	Wer freute sich über Amelies Mithilfe?	Matilda		5303	0	389.47	86.87	68
20	18	1	0	text25.csv	2	Wer hatte sich anfangs oft über das Training beschwert?	Tara	tara	6751	1	389.47	86.87	68
20	18	1	0	text25.csv	3	In welchem Verwandtschaftsverhältnis steht Martin zu Tara?	Vater	vater	8501	1	389.47	86.87	68
20	18	1	0	text25.csv	4	In welchem Verwandtschaftsverhältnis steht Eva zu Martin?	Ehefrau	verheiratet	11976	1	389.47	86.87	68
20	18	1	0	text25.csv	5	Wie viele Enkel hat Matilda?	2		6760	0	389.47	86.87	68
20	18	1	0	text25.csv	6	In welchem Land lebt Tara derzeit?	Spanien	spanien	7974	1	389.47	86.87	68
20	18	1	0	text25.csv	7	Welche Haustiere besitzt Eva?	Hunde	hunde	5540	1	389.47	86.87	68
20	18	1	0	text25.csv	8	Was betreibt Martin in Spanien?	Jugendherberge	schwimmhalle	9443	0	389.47	86.87	68
20	18	1	1	text31.csv	0	Wer hatte sich mit Tanjas Vater zerstritten?	Eugen	eugen	9325	1	389.47	86.87	68
20	18	1	1	text31.csv	1	Wer machte Eugen durch sein erstes gesprochenes Wort eine Freude?	Hendrik	enkelsohn	9120	0	389.47	86.87	68
20	18	1	1	text31.csv	2	Wer war sehr gerne unter Menschen und warmherzig?	Martha	marta	5315	1	389.47	86.87	68
20	18	1	1	text31.csv	3	In welchem Verwandtschaftsverhältnis steht Martha zu Hendrik?	Großmutter		13375	0	389.47	86.87	68
20	18	1	1	text31.csv	4	In welchem Verwandtschaftsverhältnis steht Tanja zu Eugen?	Schwiegertochter	tochter vater	11822	0	389.47	86.87	68
20	18	1	1	text31.csv	5	Wie viele Kinder hat Martha?	1	1	3550	1	389.47	86.87	68
20	18	1	1	text31.csv	6	Woher kannte Frank Tanja?	Kindergarten	kindergarten	5648	1	389.47	86.87	68
20	18	1	1	text31.csv	7	Welches Geschäft besitzt Sebastian?	Baustoffhandel	baustoffhandel	6377	1	389.47	86.87	68
20	18	1	1	text31.csv	8	Wie viele Jahre hatten sich Tanja und Frank nicht gesehen, als sie sich verliebten?	20		6434	0	389.47	86.87	68
20	18	1	1	text27.csv	0	Auf wen ist Björn sehr stolz?	Nora	nora	4983	1	389.47	86.87	68
20	18	1	1	text27.csv	1	Wer ist sich über seinen Berufswunsch noch nicht im Klaren?	Manuela	susi	4390	0	389.47	86.87	68
20	18	1	1	text27.csv	2	Wer war früher skeptisch gegenüber Noras Berufswunsch?	Maximilian	maximilian	7773	1	389.47	86.87	68
20	18	1	1	text27.csv	3	In welchem Verwandtschaftsverhältnis steht Manuela zu Maximilian?	Tochter	verheiratet	14828	0	389.47	86.87	68
20	18	1	1	text27.csv	4	In welchem Verwandtschaftsverhältnis steht Horst zu Susi?	Vater	großvater	9352	0	389.47	86.87	68
20	18	1	1	text27.csv	5	Wie viele Kinder haben Maximilian und Susi?	3	2	6512	0	389.47	86.87	68
20	18	1	1	text27.csv	6	Welche Berufsausbildung zieht Manuela derzeit in Erwägung?	Schneider	schneiderlehre	7891	1	389.47	86.87	68
20	18	1	1	text27.csv	7	Wie heißt die Gaststätte, in der Susi oft aushilft?	Sonnenwirt		3983	0	389.47	86.87	68
20	18	1	1	text27.csv	8	Welchen Beruf strebt Nora an?	Schauspielerin	schauspielerin	6908	1	389.47	86.87	68
20	18	1	1	text23.csv	0	Wer konnte von den Spekulationsgewinnen in den Urlaub fliegen?	Clarissa	clarissa	4856	1	389.47	86.87	68
20	18	1	1	text23.csv	1	Wer spekuliert seit vielen Jahren an der Börse?	Heiko	clarissas sohn	8278	0	389.47	86.87	68
20	18	1	1	text23.csv	2	Wer wohnt zwei Straßen von Rosa entfernt?	Vincent	vincent	4373	1	389.47	86.87	68
20	18	1	1	text23.csv	3	In welchem Verwandtschaftsverhältnis steht Clarissa zu Gustav?	Schwester	mutter	6637	0	389.47	86.87	68
20	18	1	1	text23.csv	4	In welchem Verwandtschaftsverhältnis steht Frida zu Rosa?	Tochter	tochter mutter	13883	1	389.47	86.87	68
20	18	1	1	text23.csv	5	Wie viele Enkel hat Vincent?	0		4897	0	389.47	86.87	68
20	18	1	1	text23.csv	6	Wie alt ist Rosa?	85		2282	0	389.47	86.87	68
20	18	1	1	text23.csv	7	In welcher Stadt lebt Vincent?	Hamburg		1788	0	389.47	86.87	68
20	18	1	1	text23.csv	8	Wo machte Clarissa Urlaub?	Australien	australien	7594	1	389.47	86.87	68
20	18	1	1	text24.csv	0	Wer wirkt derzeit ausgelassener?	Till	till	3509	1	389.47	86.87	68
20	18	1	1	text24.csv	1	Wer wurde von Simon vor der Haustür erwartet?	Maria	maria	5382	1	389.47	86.87	68
20	18	1	1	text24.csv	2	Für wen machte Gina oft Pizza?	Andrea	ältere schwester	10491	0	389.47	86.87	68
20	18	1	1	text24.csv	3	In welchem Verwandtschaftsverhältnis steht Maria zu Luisa?	Tochter	tochter mutter	9823	1	389.47	86.87	68
20	18	1	1	text24.csv	4	Wie viele Kinder hat Luisa?	3	3	2437	1	389.47	86.87	68
20	18	1	1	text24.csv	5	In welchem Verwandtschaftsverhältnis steht Till zu Gina?	Enkel	enkel großmutter	9045	1	389.47	86.87	68
20	18	1	1	text24.csv	6	Aus welchem Land stammt Gina?	Italien	italien	3002	1	389.47	86.87	68
20	18	1	1	text24.csv	7	Welchen Sport betreibt Till?	Judo	judo	3722	1	389.47	86.87	68
20	18	1	1	text24.csv	8	In der Nähe welcher Stadt lebt die Familie?	Hannover	hannover	6740	1	389.47	86.87	68
20	18	1	1	text30.csv	0	Wer will wieder Kontakt zu Marie aufnehmen?	Jakob	jakob	6962	1	389.47	86.87	68
20	18	1	1	text30.csv	1	Wer hat derzeit keine feste Arbeitsstelle?	Paul	paul	3545	1	389.47	86.87	68
20	18	1	1	text30.csv	2	Wer ist in der Medienbranche tätig?	Nina		8968	0	389.47	86.87	68
20	18	1	1	text30.csv	3	Wie viele Geschwister hat Paul?	2	2	2565	1	389.47	86.87	68
20	18	1	1	text30.csv	4	In welchem Verwandtschaftsverhältnis steht Hanna zu Paul?	Oma	schwester	10293	0	389.47	86.87	68
20	18	1	1	text30.csv	5	In welchem Verwandtschaftsverhältnis steht Nina zu Jakob?	Schwester		7631	0	389.47	86.87	68
20	18	1	1	text30.csv	6	Was erschwert Paul die Arbeitssuche?	Legasthenie	erkrankung	11278	0	389.47	86.87	68
20	18	1	1	text30.csv	7	Warum hat sich Jakob so lange nicht bei Marie gemeldet?	Angst	angst vor reaktion	11885	1	389.47	86.87	68
20	18	1	1	text30.csv	8	Welchen Beruf hat Paul erlernt?	Schreiner	schneider	4195	1	389.47	86.87	68
20	18	0	0	text22.csv	0	Wer ist Förster?	Gerd	gerd	2771	1	389.47	86.87	68
20	18	0	0	text22.csv	1	Wer hat den Großvater trotz seines Hobbies sehr gerne?	Inga	inga	3960	1	389.47	86.87	68
20	18	0	0	text22.csv	2	Wer hat es nicht bereut mit der Arbeit aufgehört zu haben?	Sabine	sabine	4505	1	389.47	86.87	68
20	18	0	0	text22.csv	3	Wie viele Schwestern hat Kristin?	2	2	7750	1	389.47	86.87	68
20	18	0	0	text22.csv	4	In welchem Verwandtschaftsverhältnis steht Inga zu Joshua?	Schwester	geschwister	5800	1	389.47	86.87	68
20	18	0	0	text22.csv	5	In welchem Verwandtschaftsverhältnis steht Gerd zu Sabine?	Vater	vater	5235	1	389.47	86.87	68
20	18	0	0	text22.csv	6	Wohin will Gerd Joshua mitnehmen?	Wald	wald	4237	1	389.47	86.87	68
20	18	0	0	text22.csv	7	Welchen Beruf hatte Sabine?	Anwaltsgehilfin	justizangestellte	9286	0	389.47	86.87	68
20	18	0	0	text22.csv	8	Wie viele Jahre hatte Sabine schon aufgehört zu arbeiten, als ihr zweites Kind geboren wurde?	1	1	8945	1	389.47	86.87	68
20	18	0	0	text28.csv	0	Wer lebte mit Romy in Stuttgart?	Wolf	wolf	4602	1	389.47	86.87	68
20	18	0	0	text28.csv	1	Wen lernte Wolf vor fünf Jahren kennen?	Rebecca	rebecca	4548	1	389.47	86.87	68
20	18	0	0	text28.csv	2	Wer war früher Buchhalter?	Otto	großvater	8825	0	389.47	86.87	68
20	18	0	0	text28.csv	3	Wie viele Söhne hat Wolf?	0	0	3039	1	389.47	86.87	68
20	18	0	0	text28.csv	4	In welchem Verwandtschaftsverhältnis steht Moritz zu Rebecca?	Adoptivsohn	sohn mutter	13677	1	389.47	86.87	68
20	18	0	0	text28.csv	5	In welchem Verwandtschaftsverhältnis steht Wolf zu Romy?	Vater	vater tochter	5519	1	389.47	86.87	68
20	18	0	0	text28.csv	6	Wie viele Monate war Moritz bei seiner Adoption alt?	6	6	6687	1	389.47	86.87	68
20	18	0	0	text28.csv	7	Vor wie vielen Monaten konnte Romy in das neue Haus einziehen?	2	1	6100	0	389.47	86.87	68
20	18	0	0	text28.csv	8	In welcher Stadt lebt Wolf jetzt?	Lüneburg	lüneburg	6702	1	389.47	86.87	68
20	18	0	1	text32.csv	0	Wer hatte sich über Philips Bekenntnis nicht gewundert?	Klara	seine mutter	12831	0	389.47	86.87	68
20	18	0	1	text32.csv	1	Wer arbeitet in einer Schule?	Melanie	melanie	3980	1	389.47	86.87	68
20	18	0	1	text32.csv	2	Wer ist von Beruf Informatiker?	Marius	marius	5680	1	389.47	86.87	68
20	18	0	1	text32.csv	3	In welchem Verhältnis steht Marius zu Philip?	Partner/Lebenspartner/Freund	paar	9559	1	389.47	86.87	68
20	18	0	1	text32.csv	4	Wie viele Enkelkinder hat Christina?	2	2	3977	1	389.47	86.87	68
20	18	0	1	text32.csv	5	In welchem Verwandtschaftsverhältnis steht Melanie zu Erich?	Enkelin	enkeltochter großvater	9737	1	389.47	86.87	68
20	18	0	1	text32.csv	6	Was macht Klara nichts aus, wenn es die Dorfgemeinschaft tut?	Getuschel/Tuscheln	tuscheln	5598	1	389.47	86.87	68
20	18	0	1	text32.csv	7	Wie viele Jahre sind Marius und Philip bereits ein Paar?	11	11	3193	1	389.47	86.87	68
20	18	0	1	text32.csv	8	Wie viele Monate Elternzeit möchte sich Melanie nehmen?	4	4	2017	1	389.47	86.87	68
20	18	0	1	text26.csv	0	Wer arbeitet gerade an seiner Masterarbeit?	Tim	tim	3797	1	389.47	86.87	68
20	18	0	1	text26.csv	1	Wer machte im Sommer eine große Österreich-Rundfahrt?	Edwin	edwin	4587	1	389.47	86.87	68
20	18	0	1	text26.csv	2	Wer kann besonders gut kochen?	Laura	karins schwester	14061	0	389.47	86.87	68
20	18	0	1	text26.csv	3	Wie viele Kinder hat Karin?	1	1	3778	1	389.47	86.87	68
20	18	0	1	text26.csv	4	In welchem Verwandtschaftsverhältnis steht Tim zu Manuel?	Vater	vater sohn	7219	1	389.47	86.87	68
20	18	0	1	text26.csv	5	In welchem Verwandtschaftsverhältnis steht Doris zu Laura?	Mutter	mutter tochter	8039	1	389.47	86.87	68
20	18	0	1	text26.csv	6	Mit welchem Fahrzeug machte Edwin die Österreich-Rundfahrt?	Fahrrad	fahrrad	4986	1	389.47	86.87	68
20	18	0	1	text26.csv	7	Welches Hobby hat Tim?	Schach		9549	0	389.47	86.87	68
20	18	0	1	text26.csv	8	Aus welcher Stadt kommt Tim ursprünglich?	Innsbruck	innsbruck	4950	1	389.47	86.87	68
21	20	1	1	text27.csv	0	Auf wen ist Björn sehr stolz?	Nora	Nora	3499	1	379.059	52.2425	45
21	20	1	1	text27.csv	1	Wer ist sich über seinen Berufswunsch noch nicht im Klaren?	Manuela	Manuela	5485	1	379.059	52.2425	45
21	20	1	1	text27.csv	2	Wer war früher skeptisch gegenüber Noras Berufswunsch?	Maximilian	Maximilian	6928	1	379.059	52.2425	45
21	20	1	1	text27.csv	3	In welchem Verwandtschaftsverhältnis steht Manuela zu Maximilian?	Tochter	Tochter	6498	1	379.059	52.2425	45
21	20	1	1	text27.csv	4	In welchem Verwandtschaftsverhältnis steht Horst zu Susi?	Vater	Schwiegervater	7835	0	379.059	52.2425	45
21	20	1	1	text27.csv	5	Wie viele Kinder haben Maximilian und Susi?	3	3	3490	1	379.059	52.2425	45
21	20	1	1	text27.csv	6	Welche Berufsausbildung zieht Manuela derzeit in Erwägung?	Schneider	Schneider	6366	1	379.059	52.2425	45
21	20	1	1	text27.csv	7	Wie heißt die Gaststätte, in der Susi oft aushilft?	Sonnenwirt	Sonnenwirt	5401	1	379.059	52.2425	45
21	20	1	1	text27.csv	8	Welchen Beruf strebt Nora an?	Schauspielerin	Schauspielerin	6632	1	379.059	52.2425	45
21	20	1	1	text28.csv	0	Wer lebte mit Romy in Stuttgart?	Wolf	Wolf	10650	1	379.059	52.2425	45
21	20	1	1	text28.csv	1	Wen lernte Wolf vor fünf Jahren kennen?	Rebecca	Rebecca	9920	1	379.059	52.2425	45
21	20	1	1	text28.csv	2	Wer war früher Buchhalter?	Otto	Otto	6235	1	379.059	52.2425	45
21	20	1	1	text28.csv	3	Wie viele Söhne hat Wolf?	0	0	4067	1	379.059	52.2425	45
21	20	1	1	text28.csv	4	In welchem Verwandtschaftsverhältnis steht Moritz zu Rebecca?	Adoptivsohn	Adoptivsohn	9191	1	379.059	52.2425	45
21	20	1	1	text28.csv	5	In welchem Verwandtschaftsverhältnis steht Wolf zu Romy?	Vater	Vater	8235	1	379.059	52.2425	45
21	20	1	1	text28.csv	6	Wie viele Monate war Moritz bei seiner Adoption alt?	6	5	5163	0	379.059	52.2425	45
21	20	1	1	text28.csv	7	Vor wie vielen Monaten konnte Romy in das neue Haus einziehen?	2	2	4449	1	379.059	52.2425	45
21	20	1	1	text28.csv	8	In welcher Stadt lebt Wolf jetzt?	Lüneburg	Stuttgart	8229	0	379.059	52.2425	45
21	20	1	1	text23.csv	0	Wer konnte von den Spekulationsgewinnen in den Urlaub fliegen?	Clarissa	Clarissa	5536	1	379.059	52.2425	45
21	20	1	1	text23.csv	1	Wer spekuliert seit vielen Jahren an der Börse?	Heiko	Heiko	3994	1	379.059	52.2425	45
21	20	1	1	text23.csv	2	Wer wohnt zwei Straßen von Rosa entfernt?	Vincent	Zwillingsbruder	11108	0	379.059	52.2425	45
21	20	1	1	text23.csv	3	In welchem Verwandtschaftsverhältnis steht Clarissa zu Gustav?	Schwester	Nichte	16557	0	379.059	52.2425	45
21	20	1	1	text23.csv	4	In welchem Verwandtschaftsverhältnis steht Frida zu Rosa?	Tochter	Tochter	5128	1	379.059	52.2425	45
21	20	1	1	text23.csv	5	Wie viele Enkel hat Vincent?	0	keine	4697	1	379.059	52.2425	45
21	20	1	1	text23.csv	6	Wie alt ist Rosa?	85	80	4885	1	379.059	52.2425	45
21	20	1	1	text23.csv	7	In welcher Stadt lebt Vincent?	Hamburg	Nürnberg	5541	0	379.059	52.2425	45
21	20	1	1	text23.csv	8	Wo machte Clarissa Urlaub?	Australien	Australien	5070	1	379.059	52.2425	45
21	20	1	1	text22.csv	0	Wer ist Förster?	Gerd	Gerd	3234	1	379.059	52.2425	45
21	20	1	1	text22.csv	1	Wer hat den Großvater trotz seines Hobbies sehr gerne?	Inga	Inga	3817	1	379.059	52.2425	45
21	20	1	1	text22.csv	2	Wer hat es nicht bereut mit der Arbeit aufgehört zu haben?	Sabine	Sabine	5964	1	379.059	52.2425	45
21	20	1	1	text22.csv	3	Wie viele Schwestern hat Kristin?	2	1	5901	0	379.059	52.2425	45
21	20	1	1	text22.csv	4	In welchem Verwandtschaftsverhältnis steht Inga zu Joshua?	Schwester	Schwester	5752	1	379.059	52.2425	45
21	20	1	1	text22.csv	5	In welchem Verwandtschaftsverhältnis steht Gerd zu Sabine?	Vater	Vater	3581	1	379.059	52.2425	45
21	20	1	1	text22.csv	6	Wohin will Gerd Joshua mitnehmen?	Wald	Wald	4609	1	379.059	52.2425	45
21	20	1	1	text22.csv	7	Welchen Beruf hatte Sabine?	Anwaltsgehilfin	Anwaltsgehilfin	7760	1	379.059	52.2425	45
21	20	1	1	text22.csv	8	Wie viele Jahre hatte Sabine schon aufgehört zu arbeiten, als ihr zweites Kind geboren wurde?	1	2	5767	0	379.059	52.2425	45
21	20	1	1	text33.csv	0	Wer kann ein Musikinstrument spielen?	Rene	Thalia	6251	0	379.059	52.2425	45
21	20	1	1	text33.csv	1	Wer wollte nicht nach Deutschland mitkommen?	Janik	Thalia	17547	0	379.059	52.2425	45
21	20	1	1	text33.csv	2	Wer versucht häufig, Janik zu kontaktieren?	Sophie	Thalia	5767	0	379.059	52.2425	45
21	20	1	1	text33.csv	3	Wie viele Kinder hat Sophie?	3	3	3649	1	379.059	52.2425	45
21	20	1	1	text33.csv	4	In welchem Verwandtschaftsverhältnis steht Janik zu Rene?	Großvater	Großvater	6144	1	379.059	52.2425	45
21	20	1	1	text33.csv	5	In welchem Verwandtschaftsverhältnis steht Theo zu Johann?	Vater	Vater	3611	1	379.059	52.2425	45
21	20	1	1	text33.csv	6	Auf welche Schule geht Johann?	Realschule	Grundschule	6862	0	379.059	52.2425	45
21	20	1	1	text33.csv	7	Welchen Berufswunsch hat Rene?	Pianist	Musiker	7025	0	379.059	52.2425	45
21	20	1	1	text33.csv	8	Seit wie vielen Jahren ist Thalias Familie in Deutschland?	5	20	6171	0	379.059	52.2425	45
21	20	1	0	text26.csv	0	Wer arbeitet gerade an seiner Masterarbeit?	Tim	Tim	6737	1	379.059	52.2425	45
21	20	1	0	text26.csv	1	Wer machte im Sommer eine große Österreich-Rundfahrt?	Edwin	Edwin	4053	1	379.059	52.2425	45
21	20	1	0	text26.csv	2	Wer kann besonders gut kochen?	Laura	Kara	4359	0	379.059	52.2425	45
21	20	1	0	text26.csv	3	Wie viele Kinder hat Karin?	1	1	4485	1	379.059	52.2425	45
21	20	1	0	text26.csv	4	In welchem Verwandtschaftsverhältnis steht Tim zu Manuel?	Vater	Vater	5030	1	379.059	52.2425	45
21	20	1	0	text26.csv	5	In welchem Verwandtschaftsverhältnis steht Doris zu Laura?	Mutter	Tochter	12025	0	379.059	52.2425	45
21	20	1	0	text26.csv	6	Mit welchem Fahrzeug machte Edwin die Österreich-Rundfahrt?	Fahrrad	Fahrrad	7468	1	379.059	52.2425	45
21	20	1	0	text26.csv	7	Welches Hobby hat Tim?	Schach	Informatik	9928	0	379.059	52.2425	45
21	20	1	0	text26.csv	8	Aus welcher Stadt kommt Tim ursprünglich?	Innsbruck	Würzburg	9708	0	379.059	52.2425	45
21	20	1	0	text24.csv	0	Wer wirkt derzeit ausgelassener?	Till	Till	4153	1	379.059	52.2425	45
21	20	1	0	text24.csv	1	Wer wurde von Simon vor der Haustür erwartet?	Maria	Maria	4047	1	379.059	52.2425	45
21	20	1	0	text24.csv	2	Für wen machte Gina oft Pizza?	Andrea	Andrea	5325	1	379.059	52.2425	45
21	20	1	0	text24.csv	3	In welchem Verwandtschaftsverhältnis steht Maria zu Luisa?	Tochter	Tochter	12587	1	379.059	52.2425	45
21	20	1	0	text24.csv	4	Wie viele Kinder hat Luisa?	3	3	2521	1	379.059	52.2425	45
21	20	1	0	text24.csv	5	In welchem Verwandtschaftsverhältnis steht Till zu Gina?	Enkel	Enkel	10968	1	379.059	52.2425	45
21	20	1	0	text24.csv	6	Aus welchem Land stammt Gina?	Italien	Italien	3557	1	379.059	52.2425	45
21	20	1	0	text24.csv	7	Welchen Sport betreibt Till?	Judo	Fußball	10545	0	379.059	52.2425	45
21	20	1	0	text24.csv	8	In der Nähe welcher Stadt lebt die Familie?	Hannover	Tübingen	8810	0	379.059	52.2425	45
21	20	1	0	text19.csv	0	Wer arbeitet in einem Projekt zur Wasserversorgung?	Veronika	Veronika	4504	1	379.059	52.2425	45
21	20	1	0	text19.csv	1	Wem gehörte eine Reinigung?	Marianne	Hans	15346	0	379.059	52.2425	45
21	20	1	0	text19.csv	2	Wer ist Mariannes jüngstes Kind?	Paola	Veronika	5488	0	379.059	52.2425	45
21	20	1	0	text19.csv	3	Wie viele Enkelsöhne hat Marianne?	0	0	5915	1	379.059	52.2425	45
21	20	1	0	text19.csv	4	In welchem Verwandtschaftsverhältnis steht Karla zu Hans?	Schwester	Schwester	7462	1	379.059	52.2425	45
21	20	1	0	text19.csv	5	Wie viele Söhne hat Marianne?	2	2	3960	1	379.059	52.2425	45
21	20	1	0	text19.csv	6	Womit ist Hans gerade beschäftigt?	Hausbau	Hausbau	4103	1	379.059	52.2425	45
21	20	1	0	text19.csv	7	In welchem Land ist Veronika derzeit?	Nigeria	Nigeria	3918	1	379.059	52.2425	45
21	20	1	0	text19.csv	8	Wie viele Stunden Zugfahrt wohnt Marianne von Paola entfernt?	3	10	5196	0	379.059	52.2425	45
21	20	1	0	text34.csv	0	Wer darf nur am Wochenende ausgehen?	Renate	Renate	11732	1	379.059	52.2425	45
21	20	1	0	text34.csv	1	Wer ist von Wilhelms Modelleisenbahn begeistert?	Ulrike	Ulrike	4172	1	379.059	52.2425	45
21	20	1	0	text34.csv	2	Wen fährt Ulrike oft spazieren?	Bea	Bea	2623	1	379.059	52.2425	45
21	20	1	0	text34.csv	3	Wie viele Enkelkinder hat Wilhelm?	4	3	1777	0	379.059	52.2425	45
21	20	1	0	text34.csv	4	Wie viele Brüder hat Bea?	0	1	4148	0	379.059	52.2425	45
21	20	1	0	text34.csv	5	In welchem Verwandtschaftsverhältnis steht Sylvia zu Wilhelm?	Enkelin	Tochter	6501	0	379.059	52.2425	45
21	20	1	0	text34.csv	6	Seit wie vielen Jahren ist Anna alleinerziehend?	6	5	6859	0	379.059	52.2425	45
21	20	1	0	text34.csv	7	In welcher Stadt ist Ulrike immer an Weihnachten?	Braunschweig	Braunschweig	8420	1	379.059	52.2425	45
21	20	1	0	text34.csv	8	Welche Sportart betreibt Renate?	Handball/Volleyball	Turnen	6281	0	379.059	52.2425	45
21	20	1	0	text31.csv	0	Wer hatte sich mit Tanjas Vater zerstritten?	Eugen	Franks Vater	14583	0	379.059	52.2425	45
21	20	1	0	text31.csv	1	Wer machte Eugen durch sein erstes gesprochenes Wort eine Freude?	Hendrik	Enkel	9798	0	379.059	52.2425	45
21	20	1	0	text31.csv	2	Wer war sehr gerne unter Menschen und warmherzig?	Martha	Marta	4446	1	379.059	52.2425	45
21	20	1	0	text31.csv	3	In welchem Verwandtschaftsverhältnis steht Martha zu Hendrik?	Großmutter	Oma	5739	1	379.059	52.2425	45
21	20	1	0	text31.csv	4	In welchem Verwandtschaftsverhältnis steht Tanja zu Eugen?	Schwiegertochter	Tochter	4356	0	379.059	52.2425	45
21	20	1	0	text31.csv	5	Wie viele Kinder hat Martha?	1	1	1982	1	379.059	52.2425	45
21	20	1	0	text31.csv	6	Woher kannte Frank Tanja?	Kindergarten	Kindergarten	4964	1	379.059	52.2425	45
21	20	1	0	text31.csv	7	Welches Geschäft besitzt Sebastian?	Baustoffhandel	Rohstoffhandel	6955	0	379.059	52.2425	45
21	20	1	0	text31.csv	8	Wie viele Jahre hatten sich Tanja und Frank nicht gesehen, als sie sich verliebten?	20	20	2619	1	379.059	52.2425	45
21	20	0	1	text30.csv	0	Wer will wieder Kontakt zu Marie aufnehmen?	Jakob	Jakob	3921	1	379.059	52.2425	45
21	20	0	1	text30.csv	1	Wer hat derzeit keine feste Arbeitsstelle?	Paul	Paul	4516	1	379.059	52.2425	45
21	20	0	1	text30.csv	2	Wer ist in der Medienbranche tätig?	Nina	Nina	5598	1	379.059	52.2425	45
21	20	0	1	text30.csv	3	Wie viele Geschwister hat Paul?	2	2	2793	1	379.059	52.2425	45
21	20	0	1	text30.csv	4	In welchem Verwandtschaftsverhältnis steht Hanna zu Paul?	Oma	Großmutter	5617	1	379.059	52.2425	45
21	20	0	1	text30.csv	5	In welchem Verwandtschaftsverhältnis steht Nina zu Jakob?	Schwester	Schwester	4485	1	379.059	52.2425	45
21	20	0	1	text30.csv	6	Was erschwert Paul die Arbeitssuche?	Legasthenie	Legasthenie	5830	1	379.059	52.2425	45
21	20	0	1	text30.csv	7	Warum hat sich Jakob so lange nicht bei Marie gemeldet?	Angst	ist nach Alabama ausgewandert	15033	0	379.059	52.2425	45
21	20	0	1	text30.csv	8	Welchen Beruf hat Paul erlernt?	Schreiner	Schreiner	5770	1	379.059	52.2425	45
21	20	0	1	text29.csv	0	Wem hat es Familie Schneider zu verdanken, dass sie in Nürnberg lebt?	Adrian	Adrian	5276	1	379.059	52.2425	45
21	20	0	1	text29.csv	1	Wer hat schon Vorbereitungen für die Hochzeit getroffen?	Oliver	Adrian	11036	0	379.059	52.2425	45
21	20	0	1	text29.csv	2	Wer darf an der Familienfeier ausnahmsweise lange mitfeiern?	Benedikt	Benedikt	5254	1	379.059	52.2425	45
21	20	0	1	text29.csv	3	In welchem Verwandtschaftsverhältnis steht Adrian zu Lina?	Ehemann	Ehegatten	5739	1	379.059	52.2425	45
21	20	0	1	text29.csv	4	In welchem Verwandtschaftsverhältnis steht Benedikt zu Tamara?	Sohn	Sohn	5568	1	379.059	52.2425	45
21	20	0	1	text29.csv	5	Wie viele Schwestern hat Tamara?	0	keine	3499	1	379.059	52.2425	45
21	20	0	1	text29.csv	6	Woher stammt Adrian?	Sudetenland	Sudetenland	5448	1	379.059	52.2425	45
21	20	0	1	text29.csv	7	In welcher Behörde arbeitet Oliver?	Finanzamt	Finanzamt	7528	1	379.059	52.2425	45
21	20	0	1	text29.csv	8	Welche Tiere züchtet Adrian in seiner Freizeit?	Forellen	Forellen	5350	1	379.059	52.2425	45
21	20	0	0	text32.csv	0	Wer hatte sich über Philips Bekenntnis nicht gewundert?	Klara	Clara	3695	1	379.059	52.2425	45
21	20	0	0	text32.csv	1	Wer arbeitet in einer Schule?	Melanie	Melanie	3926	1	379.059	52.2425	45
21	20	0	0	text32.csv	2	Wer ist von Beruf Informatiker?	Marius	Marius	3986	1	379.059	52.2425	45
21	20	0	0	text32.csv	3	In welchem Verhältnis steht Marius zu Philip?	Partner/Lebenspartner/Freund	Partner	9279	1	379.059	52.2425	45
21	20	0	0	text32.csv	4	Wie viele Enkelkinder hat Christina?	2	1	5008	0	379.059	52.2425	45
21	20	0	0	text32.csv	5	In welchem Verwandtschaftsverhältnis steht Melanie zu Erich?	Enkelin	Enkelin	8249	1	379.059	52.2425	45
21	20	0	0	text32.csv	6	Was macht Klara nichts aus, wenn es die Dorfgemeinschaft tut?	Getuschel/Tuscheln	lästern	13139	1	379.059	52.2425	45
21	20	0	0	text32.csv	7	Wie viele Jahre sind Marius und Philip bereits ein Paar?	11	11	2730	1	379.059	52.2425	45
21	20	0	0	text32.csv	8	Wie viele Monate Elternzeit möchte sich Melanie nehmen?	4	4	2994	1	379.059	52.2425	45
21	20	0	0	text25.csv	0	Wer musste in eine neue Klasse?	Amelie	Amelie	4370	1	379.059	52.2425	45
21	20	0	0	text25.csv	1	Wer freute sich über Amelies Mithilfe?	Matilda	Matilda	3902	1	379.059	52.2425	45
21	20	0	0	text25.csv	2	Wer hatte sich anfangs oft über das Training beschwert?	Tara	tara	3152	1	379.059	52.2425	45
21	20	0	0	text25.csv	3	In welchem Verwandtschaftsverhältnis steht Martin zu Tara?	Vater	Vater	5515	1	379.059	52.2425	45
21	20	0	0	text25.csv	4	In welchem Verwandtschaftsverhältnis steht Eva zu Martin?	Ehefrau	Ehefrau	9932	1	379.059	52.2425	45
21	20	0	0	text25.csv	5	Wie viele Enkel hat Matilda?	2	2	2336	1	379.059	52.2425	45
21	20	0	0	text25.csv	6	In welchem Land lebt Tara derzeit?	Spanien	Spanien	4197	1	379.059	52.2425	45
21	20	0	0	text25.csv	7	Welche Haustiere besitzt Eva?	Hunde	2 Hunde	5199	1	379.059	52.2425	45
21	20	0	0	text25.csv	8	Was betreibt Martin in Spanien?	Jugendherberge	Jugendherberge	7686	1	379.059	52.2425	45
22	22	1	0	text34.csv	0	Wer darf nur am Wochenende ausgehen?	Renate	0	3698	0	268.163	65.21	24
22	22	1	0	text34.csv	1	Wer ist von Wilhelms Modelleisenbahn begeistert?	Ulrike	Ulrike	4488	1	268.163	65.21	24
22	22	1	0	text34.csv	2	Wen fährt Ulrike oft spazieren?	Bea		4688	0	268.163	65.21	24
22	22	1	0	text34.csv	3	Wie viele Enkelkinder hat Wilhelm?	4	2	1924	0	268.163	65.21	24
22	22	1	0	text34.csv	4	Wie viele Brüder hat Bea?	0	1	3186	0	268.163	65.21	24
22	22	1	0	text34.csv	5	In welchem Verwandtschaftsverhältnis steht Sylvia zu Wilhelm?	Enkelin		7126	0	268.163	65.21	24
22	22	1	0	text34.csv	6	Seit wie vielen Jahren ist Anna alleinerziehend?	6	3	5229	0	268.163	65.21	24
22	22	1	0	text34.csv	7	In welcher Stadt ist Ulrike immer an Weihnachten?	Braunschweig	Braunschweig	5314	1	268.163	65.21	24
22	22	1	0	text34.csv	8	Welche Sportart betreibt Renate?	Handball/Volleyball		2913	0	268.163	65.21	24
22	22	1	0	text31.csv	0	Wer hatte sich mit Tanjas Vater zerstritten?	Eugen	der Vater ihres Ehemannes	13508	0	268.163	65.21	24
22	22	1	0	text31.csv	1	Wer machte Eugen durch sein erstes gesprochenes Wort eine Freude?	Hendrik	sein Enkelsohn Hendrik	12701	1	268.163	65.21	24
22	22	1	0	text31.csv	2	Wer war sehr gerne unter Menschen und warmherzig?	Martha	Martha	5436	1	268.163	65.21	24
22	22	1	0	text31.csv	3	In welchem Verwandtschaftsverhältnis steht Martha zu Hendrik?	Großmutter	Oma Enkel	5405	1	268.163	65.21	24
22	22	1	0	text31.csv	4	In welchem Verwandtschaftsverhältnis steht Tanja zu Eugen?	Schwiegertochter	Tochter Vater	20569	0	268.163	65.21	24
22	22	1	0	text31.csv	5	Wie viele Kinder hat Martha?	1	1	3716	1	268.163	65.21	24
22	22	1	0	text31.csv	6	Woher kannte Frank Tanja?	Kindergarten	Schule	6021	0	268.163	65.21	24
22	22	1	0	text31.csv	7	Welches Geschäft besitzt Sebastian?	Baustoffhandel	Handel mit Baustoffen	16128	1	268.163	65.21	24
22	22	1	0	text31.csv	8	Wie viele Jahre hatten sich Tanja und Frank nicht gesehen, als sie sich verliebten?	20	20	3424	1	268.163	65.21	24
22	22	1	0	text22.csv	0	Wer ist Förster?	Gerd	Großvater von Inga	4955	0	268.163	65.21	24
22	22	1	0	text22.csv	1	Wer hat den Großvater trotz seines Hobbies sehr gerne?	Inga	Inga	3631	1	268.163	65.21	24
22	22	1	0	text22.csv	2	Wer hat es nicht bereut mit der Arbeit aufgehört zu haben?	Sabine		4946	0	268.163	65.21	24
22	22	1	0	text22.csv	3	Wie viele Schwestern hat Kristin?	2	2	3246	1	268.163	65.21	24
22	22	1	0	text22.csv	4	In welchem Verwandtschaftsverhältnis steht Inga zu Joshua?	Schwester	Bruder und Schwester	6991	1	268.163	65.21	24
22	22	1	0	text22.csv	5	In welchem Verwandtschaftsverhältnis steht Gerd zu Sabine?	Vater	Vater und Tochter	9947	1	268.163	65.21	24
22	22	1	0	text22.csv	6	Wohin will Gerd Joshua mitnehmen?	Wald	in den Wald bzw auf die Jagd	12580	1	268.163	65.21	24
22	22	1	0	text22.csv	7	Welchen Beruf hatte Sabine?	Anwaltsgehilfin	Anwaltsgehilfin	10380	1	268.163	65.21	24
22	22	1	0	text22.csv	8	Wie viele Jahre hatte Sabine schon aufgehört zu arbeiten, als ihr zweites Kind geboren wurde?	1	2	4978	0	268.163	65.21	24
22	22	1	0	text27.csv	0	Auf wen ist Björn sehr stolz?	Nora		3156	0	268.163	65.21	24
22	22	1	0	text27.csv	1	Wer ist sich über seinen Berufswunsch noch nicht im Klaren?	Manuela	Susi	4603	0	268.163	65.21	24
22	22	1	0	text27.csv	2	Wer war früher skeptisch gegenüber Noras Berufswunsch?	Maximilian	ihr Vater	4454	0	268.163	65.21	24
22	22	1	0	text27.csv	3	In welchem Verwandtschaftsverhältnis steht Manuela zu Maximilian?	Tochter	Tochter Vater	10956	1	268.163	65.21	24
22	22	1	0	text27.csv	4	In welchem Verwandtschaftsverhältnis steht Horst zu Susi?	Vater	Opa Enkelin	5614	0	268.163	65.21	24
22	22	1	0	text27.csv	5	Wie viele Kinder haben Maximilian und Susi?	3	3	3047	1	268.163	65.21	24
22	22	1	0	text27.csv	6	Welche Berufsausbildung zieht Manuela derzeit in Erwägung?	Schneider	Schneiderin	4007	1	268.163	65.21	24
22	22	1	0	text27.csv	7	Wie heißt die Gaststätte, in der Susi oft aushilft?	Sonnenwirt		4628	0	268.163	65.21	24
22	22	1	0	text27.csv	8	Welchen Beruf strebt Nora an?	Schauspielerin	Schauspielerin	6941	1	268.163	65.21	24
22	22	1	0	text32.csv	0	Wer hatte sich über Philips Bekenntnis nicht gewundert?	Klara	seine Mutter	5385	0	268.163	65.21	24
22	22	1	0	text32.csv	1	Wer arbeitet in einer Schule?	Melanie	Phillips Schwester Melanie	7676	1	268.163	65.21	24
22	22	1	0	text32.csv	2	Wer ist von Beruf Informatiker?	Marius	Philipps Mann	5925	0	268.163	65.21	24
22	22	1	0	text32.csv	3	In welchem Verhältnis steht Marius zu Philip?	Partner/Lebenspartner/Freund		4317	0	268.163	65.21	24
22	22	1	0	text32.csv	4	Wie viele Enkelkinder hat Christina?	2	noch keines	7201	0	268.163	65.21	24
22	22	1	0	text32.csv	5	In welchem Verwandtschaftsverhältnis steht Melanie zu Erich?	Enkelin		9304	0	268.163	65.21	24
22	22	1	0	text32.csv	6	Was macht Klara nichts aus, wenn es die Dorfgemeinschaft tut?	Getuschel/Tuscheln	das Getuschel	10751	1	268.163	65.21	24
22	22	1	0	text32.csv	7	Wie viele Jahre sind Marius und Philip bereits ein Paar?	11	11	2646	1	268.163	65.21	24
22	22	1	0	text32.csv	8	Wie viele Monate Elternzeit möchte sich Melanie nehmen?	4	4 Monate	3297	1	268.163	65.21	24
22	22	1	1	text24.csv	0	Wer wirkt derzeit ausgelassener?	Till	Till	2940	1	268.163	65.21	24
22	22	1	1	text24.csv	1	Wer wurde von Simon vor der Haustür erwartet?	Maria	Andrea	5217	0	268.163	65.21	24
22	22	1	1	text24.csv	2	Für wen machte Gina oft Pizza?	Andrea	für ihre Enkelin	6534	0	268.163	65.21	24
22	22	1	1	text24.csv	3	In welchem Verwandtschaftsverhältnis steht Maria zu Luisa?	Tochter		2241	0	268.163	65.21	24
22	22	1	1	text24.csv	4	Wie viele Kinder hat Luisa?	3	3	1919	1	268.163	65.21	24
22	22	1	1	text24.csv	5	In welchem Verwandtschaftsverhältnis steht Till zu Gina?	Enkel	Enkel und Oma	6546	1	268.163	65.21	24
22	22	1	1	text24.csv	6	Aus welchem Land stammt Gina?	Italien	Italien	4473	1	268.163	65.21	24
22	22	1	1	text24.csv	7	Welchen Sport betreibt Till?	Judo	Judo	2801	1	268.163	65.21	24
22	22	1	1	text24.csv	8	In der Nähe welcher Stadt lebt die Familie?	Hannover	Hannover	2933	1	268.163	65.21	24
22	22	1	1	text28.csv	0	Wer lebte mit Romy in Stuttgart?	Wolf		5196	0	268.163	65.21	24
22	22	1	1	text28.csv	1	Wen lernte Wolf vor fünf Jahren kennen?	Rebecca		6449	0	268.163	65.21	24
22	22	1	1	text28.csv	2	Wer war früher Buchhalter?	Otto	Opa von Romy	4833	0	268.163	65.21	24
22	22	1	1	text28.csv	3	Wie viele Söhne hat Wolf?	0	2	2474	0	268.163	65.21	24
22	22	1	1	text28.csv	4	In welchem Verwandtschaftsverhältnis steht Moritz zu Rebecca?	Adoptivsohn	Geschwister	4866	0	268.163	65.21	24
22	22	1	1	text28.csv	5	In welchem Verwandtschaftsverhältnis steht Wolf zu Romy?	Vater	Opa und Enkelin	6022	0	268.163	65.21	24
22	22	1	1	text28.csv	6	Wie viele Monate war Moritz bei seiner Adoption alt?	6	5	5359	0	268.163	65.21	24
22	22	1	1	text28.csv	7	Vor wie vielen Monaten konnte Romy in das neue Haus einziehen?	2	4	3682	0	268.163	65.21	24
22	22	1	1	text28.csv	8	In welcher Stadt lebt Wolf jetzt?	Lüneburg	Lüneburg	5206	1	268.163	65.21	24
22	22	1	1	text29.csv	0	Wem hat es Familie Schneider zu verdanken, dass sie in Nürnberg lebt?	Adrian	ihrem Vater bzw Großvater	17645	0	268.163	65.21	24
22	22	1	1	text29.csv	1	Wer hat schon Vorbereitungen für die Hochzeit getroffen?	Oliver	Oliver	3626	1	268.163	65.21	24
22	22	1	1	text29.csv	2	Wer darf an der Familienfeier ausnahmsweise lange mitfeiern?	Benedikt	die Kinder	7069	0	268.163	65.21	24
22	22	1	1	text29.csv	3	In welchem Verwandtschaftsverhältnis steht Adrian zu Lina?	Ehemann	Vater und Tochter	10323	0	268.163	65.21	24
22	22	1	1	text29.csv	4	In welchem Verwandtschaftsverhältnis steht Benedikt zu Tamara?	Sohn		2101	0	268.163	65.21	24
22	22	1	1	text29.csv	5	Wie viele Schwestern hat Tamara?	0	1	4402	0	268.163	65.21	24
22	22	1	1	text29.csv	6	Woher stammt Adrian?	Sudetenland	Sudetenland	14241	1	268.163	65.21	24
22	22	1	1	text29.csv	7	In welcher Behörde arbeitet Oliver?	Finanzamt	Finanzamt	3650	1	268.163	65.21	24
22	22	1	1	text29.csv	8	Welche Tiere züchtet Adrian in seiner Freizeit?	Forellen	Forellen	3166	1	268.163	65.21	24
22	22	1	1	text25.csv	0	Wer musste in eine neue Klasse?	Amelie	Amelie	2834	1	268.163	65.21	24
22	22	1	1	text25.csv	1	Wer freute sich über Amelies Mithilfe?	Matilda	Oma	5311	0	268.163	65.21	24
22	22	1	1	text25.csv	2	Wer hatte sich anfangs oft über das Training beschwert?	Tara	Tara	3269	1	268.163	65.21	24
22	22	1	1	text25.csv	3	In welchem Verwandtschaftsverhältnis steht Martin zu Tara?	Vater		3868	0	268.163	65.21	24
22	22	1	1	text25.csv	4	In welchem Verwandtschaftsverhältnis steht Eva zu Martin?	Ehefrau		2399	0	268.163	65.21	24
22	22	1	1	text25.csv	5	Wie viele Enkel hat Matilda?	2	2	4715	1	268.163	65.21	24
22	22	1	1	text25.csv	6	In welchem Land lebt Tara derzeit?	Spanien	Spanien	3990	1	268.163	65.21	24
22	22	1	1	text25.csv	7	Welche Haustiere besitzt Eva?	Hunde		2990	0	268.163	65.21	24
22	22	1	1	text25.csv	8	Was betreibt Martin in Spanien?	Jugendherberge	eine Jugendherberge	6746	1	268.163	65.21	24
22	22	1	1	text30.csv	0	Wer will wieder Kontakt zu Marie aufnehmen?	Jakob	Jakob aus Alabama	5161	1	268.163	65.21	24
22	22	1	1	text30.csv	1	Wer hat derzeit keine feste Arbeitsstelle?	Paul	der zwanzig Jährige Sohn von Marie	18215	0	268.163	65.21	24
22	22	1	1	text30.csv	2	Wer ist in der Medienbranche tätig?	Nina	Maries Tochter in Mannheim	6676	0	268.163	65.21	24
22	22	1	1	text30.csv	3	Wie viele Geschwister hat Paul?	2	2	2537	1	268.163	65.21	24
22	22	1	1	text30.csv	4	In welchem Verwandtschaftsverhältnis steht Hanna zu Paul?	Oma		4294	0	268.163	65.21	24
22	22	1	1	text30.csv	5	In welchem Verwandtschaftsverhältnis steht Nina zu Jakob?	Schwester		3048	0	268.163	65.21	24
22	22	1	1	text30.csv	6	Was erschwert Paul die Arbeitssuche?	Legasthenie	seine Legasathenie	5555	1	268.163	65.21	24
22	22	1	1	text30.csv	7	Warum hat sich Jakob so lange nicht bei Marie gemeldet?	Angst	weil er Angst vor ihrer Reaktion hat	7577	1	268.163	65.21	24
22	22	1	1	text30.csv	8	Welchen Beruf hat Paul erlernt?	Schreiner	Schreiner	3804	1	268.163	65.21	24
22	22	0	0	text26.csv	0	Wer arbeitet gerade an seiner Masterarbeit?	Tim	Vater von Manuel	23962	0	268.163	65.21	24
22	22	0	0	text26.csv	1	Wer machte im Sommer eine große Österreich-Rundfahrt?	Edwin	Edwin	2923	1	268.163	65.21	24
22	22	0	0	text26.csv	2	Wer kann besonders gut kochen?	Laura	Laura	2653	1	268.163	65.21	24
22	22	0	0	text26.csv	3	Wie viele Kinder hat Karin?	1	2	1874	0	268.163	65.21	24
22	22	0	0	text26.csv	4	In welchem Verwandtschaftsverhältnis steht Tim zu Manuel?	Vater	Vater und Sohn	8389	1	268.163	65.21	24
22	22	0	0	text26.csv	5	In welchem Verwandtschaftsverhältnis steht Doris zu Laura?	Mutter	Mutter und Tochter	19989	1	268.163	65.21	24
22	22	0	0	text26.csv	6	Mit welchem Fahrzeug machte Edwin die Österreich-Rundfahrt?	Fahrrad	Fahrrad	3510	1	268.163	65.21	24
22	22	0	0	text26.csv	7	Welches Hobby hat Tim?	Schach	Schach spielen	4805	1	268.163	65.21	24
22	22	0	0	text26.csv	8	Aus welcher Stadt kommt Tim ursprünglich?	Innsbruck	Innsbruck	3855	1	268.163	65.21	24
22	22	0	0	text19.csv	0	Wer arbeitet in einem Projekt zur Wasserversorgung?	Veronika	Tochter von Marianne nicht Paola	12801	0	268.163	65.21	24
22	22	0	0	text19.csv	1	Wem gehörte eine Reinigung?	Marianne	Marianne	3035	1	268.163	65.21	24
22	22	0	0	text19.csv	2	Wer ist Mariannes jüngstes Kind?	Paola	Paola	2318	1	268.163	65.21	24
22	22	0	0	text19.csv	3	Wie viele Enkelsöhne hat Marianne?	0	1	3186	0	268.163	65.21	24
22	22	0	0	text19.csv	4	In welchem Verwandtschaftsverhältnis steht Karla zu Hans?	Schwester		4030	0	268.163	65.21	24
22	22	0	0	text19.csv	5	Wie viele Söhne hat Marianne?	2	2	2064	1	268.163	65.21	24
22	22	0	0	text19.csv	6	Womit ist Hans gerade beschäftigt?	Hausbau	Haus bauen	2971	1	268.163	65.21	24
22	22	0	0	text19.csv	7	In welchem Land ist Veronika derzeit?	Nigeria	Nigeria	2679	1	268.163	65.21	24
22	22	0	0	text19.csv	8	Wie viele Stunden Zugfahrt wohnt Marianne von Paola entfernt?	3	3	2683	1	268.163	65.21	24
22	22	0	1	text33.csv	0	Wer kann ein Musikinstrument spielen?	Rene	Rene	2677	1	268.163	65.21	24
22	22	0	1	text33.csv	1	Wer wollte nicht nach Deutschland mitkommen?	Janik	Talias Opa	5511	0	268.163	65.21	24
22	22	0	1	text33.csv	2	Wer versucht häufig, Janik zu kontaktieren?	Sophie	Sophie die Mutter von Talia	8938	1	268.163	65.21	24
22	22	0	1	text33.csv	3	Wie viele Kinder hat Sophie?	3	3	2166	1	268.163	65.21	24
22	22	0	1	text33.csv	4	In welchem Verwandtschaftsverhältnis steht Janik zu Rene?	Großvater	Opa und Enkel	8815	1	268.163	65.21	24
22	22	0	1	text33.csv	5	In welchem Verwandtschaftsverhältnis steht Theo zu Johann?	Vater	Brüder	3401	0	268.163	65.21	24
22	22	0	1	text33.csv	6	Auf welche Schule geht Johann?	Realschule	Realschule	3928	1	268.163	65.21	24
22	22	0	1	text33.csv	7	Welchen Berufswunsch hat Rene?	Pianist	erfolgreicher Musiker bzw Pianist	10852	1	268.163	65.21	24
22	22	0	1	text33.csv	8	Seit wie vielen Jahren ist Thalias Familie in Deutschland?	5	5	2146	1	268.163	65.21	24
22	22	0	1	text23.csv	0	Wer konnte von den Spekulationsgewinnen in den Urlaub fliegen?	Clarissa	Klarissa	4471	1	268.163	65.21	24
22	22	0	1	text23.csv	1	Wer spekuliert seit vielen Jahren an der Börse?	Heiko	Sohn von Klarissa	7619	0	268.163	65.21	24
22	22	0	1	text23.csv	2	Wer wohnt zwei Straßen von Rosa entfernt?	Vincent	ihr Zwillingsbruder Vincent	16602	1	268.163	65.21	24
22	22	0	1	text23.csv	3	In welchem Verwandtschaftsverhältnis steht Clarissa zu Gustav?	Schwester		2754	0	268.163	65.21	24
22	22	0	1	text23.csv	4	In welchem Verwandtschaftsverhältnis steht Frida zu Rosa?	Tochter	Tochter und Mutter	5519	1	268.163	65.21	24
22	22	0	1	text23.csv	5	Wie viele Enkel hat Vincent?	0	keine	6373	1	268.163	65.21	24
22	22	0	1	text23.csv	6	Wie alt ist Rosa?	85	80	2521	1	268.163	65.21	24
22	22	0	1	text23.csv	7	In welcher Stadt lebt Vincent?	Hamburg	Hamburg	2393	1	268.163	65.21	24
22	22	0	1	text23.csv	8	Wo machte Clarissa Urlaub?	Australien	Australien	4703	1	268.163	65.21	24
23	26	1	1	text26.csv	0	Wer arbeitet gerade an seiner Masterarbeit?	Tim	0	5337	0	358.191	51.085	51
23	26	1	1	text26.csv	1	Wer machte im Sommer eine große Österreich-Rundfahrt?	Edwin	Edwin	5220	1	358.191	51.085	51
23	26	1	1	text26.csv	2	Wer kann besonders gut kochen?	Laura	Edwin	6161	0	358.191	51.085	51
23	26	1	1	text26.csv	3	Wie viele Kinder hat Karin?	1	2	1887	0	358.191	51.085	51
23	26	1	1	text26.csv	4	In welchem Verwandtschaftsverhältnis steht Tim zu Manuel?	Vater	Enkel	11999	0	358.191	51.085	51
23	26	1	1	text26.csv	5	In welchem Verwandtschaftsverhältnis steht Doris zu Laura?	Mutter	Tochter	17105	0	358.191	51.085	51
23	26	1	1	text26.csv	6	Mit welchem Fahrzeug machte Edwin die Österreich-Rundfahrt?	Fahrrad	Fahrrad	3825	1	358.191	51.085	51
23	26	1	1	text26.csv	7	Welches Hobby hat Tim?	Schach	Fahrrad fahren	17262	0	358.191	51.085	51
23	26	1	1	text26.csv	8	Aus welcher Stadt kommt Tim ursprünglich?	Innsbruck	Graz	11850	0	358.191	51.085	51
23	26	1	1	text29.csv	0	Wem hat es Familie Schneider zu verdanken, dass sie in Nürnberg lebt?	Adrian	dem Vater	8263	0	358.191	51.085	51
23	26	1	1	text29.csv	1	Wer hat schon Vorbereitungen für die Hochzeit getroffen?	Oliver	der Freund von x	32367	0	358.191	51.085	51
23	26	1	1	text29.csv	2	Wer darf an der Familienfeier ausnahmsweise lange mitfeiern?	Benedikt	Benedikt	6542	1	358.191	51.085	51
23	26	1	1	text29.csv	3	In welchem Verwandtschaftsverhältnis steht Adrian zu Lina?	Ehemann	Freund	9365	0	358.191	51.085	51
23	26	1	1	text29.csv	4	In welchem Verwandtschaftsverhältnis steht Benedikt zu Tamara?	Sohn	Vater	7850	0	358.191	51.085	51
23	26	1	1	text29.csv	5	Wie viele Schwestern hat Tamara?	0	2	5568	0	358.191	51.085	51
23	26	1	1	text29.csv	6	Woher stammt Adrian?	Sudetenland	Sudetenland	3912	1	358.191	51.085	51
23	26	1	1	text29.csv	7	In welcher Behörde arbeitet Oliver?	Finanzamt	Fischerei	9664	0	358.191	51.085	51
23	26	1	1	text29.csv	8	Welche Tiere züchtet Adrian in seiner Freizeit?	Forellen	Fische	3862	0	358.191	51.085	51
23	26	1	1	text32.csv	0	Wer hatte sich über Philips Bekenntnis nicht gewundert?	Klara	die Eltern	6694	0	358.191	51.085	51
23	26	1	1	text32.csv	1	Wer arbeitet in einer Schule?	Melanie		5604	0	358.191	51.085	51
23	26	1	1	text32.csv	2	Wer ist von Beruf Informatiker?	Marius		8055	0	358.191	51.085	51
23	26	1	1	text32.csv	3	In welchem Verhältnis steht Marius zu Philip?	Partner/Lebenspartner/Freund	Beziehung	6210	1	358.191	51.085	51
23	26	1	1	text32.csv	4	Wie viele Enkelkinder hat Christina?	2	1	2530	0	358.191	51.085	51
23	26	1	1	text32.csv	5	In welchem Verwandtschaftsverhältnis steht Melanie zu Erich?	Enkelin	Mutter	7117	0	358.191	51.085	51
23	26	1	1	text32.csv	6	Was macht Klara nichts aus, wenn es die Dorfgemeinschaft tut?	Getuschel/Tuscheln	tuscheln	7097	1	358.191	51.085	51
23	26	1	1	text32.csv	7	Wie viele Jahre sind Marius und Philip bereits ein Paar?	11	5	3921	0	358.191	51.085	51
23	26	1	1	text32.csv	8	Wie viele Monate Elternzeit möchte sich Melanie nehmen?	4	10	5357	0	358.191	51.085	51
23	26	1	1	text25.csv	0	Wer musste in eine neue Klasse?	Amelie	Amelie	6093	1	358.191	51.085	51
23	26	1	1	text25.csv	1	Wer freute sich über Amelies Mithilfe?	Matilda	Amelies Großmutter	7008	0	358.191	51.085	51
23	26	1	1	text25.csv	2	Wer hatte sich anfangs oft über das Training beschwert?	Tara	Amelie	3677	0	358.191	51.085	51
23	26	1	1	text25.csv	3	In welchem Verwandtschaftsverhältnis steht Martin zu Tara?	Vater		6954	0	358.191	51.085	51
23	26	1	1	text25.csv	4	In welchem Verwandtschaftsverhältnis steht Eva zu Martin?	Ehefrau		6362	0	358.191	51.085	51
23	26	1	1	text25.csv	5	Wie viele Enkel hat Matilda?	2	2	2796	1	358.191	51.085	51
23	26	1	1	text25.csv	6	In welchem Land lebt Tara derzeit?	Spanien	Spanien	3580	1	358.191	51.085	51
23	26	1	1	text25.csv	7	Welche Haustiere besitzt Eva?	Hunde	2	4233	0	358.191	51.085	51
23	26	1	1	text25.csv	8	Was betreibt Martin in Spanien?	Jugendherberge		2917	0	358.191	51.085	51
23	26	1	1	text30.csv	0	Wer will wieder Kontakt zu Marie aufnehmen?	Jakob	ihr Sohn	5173	0	358.191	51.085	51
23	26	1	1	text30.csv	1	Wer hat derzeit keine feste Arbeitsstelle?	Paul	Marie	4954	0	358.191	51.085	51
23	26	1	1	text30.csv	2	Wer ist in der Medienbranche tätig?	Nina		2772	0	358.191	51.085	51
23	26	1	1	text30.csv	3	Wie viele Geschwister hat Paul?	2	2	2519	1	358.191	51.085	51
23	26	1	1	text30.csv	4	In welchem Verwandtschaftsverhältnis steht Hanna zu Paul?	Oma	Mutter	8348	0	358.191	51.085	51
23	26	1	1	text30.csv	5	In welchem Verwandtschaftsverhältnis steht Nina zu Jakob?	Schwester	Freundin	4330	0	358.191	51.085	51
23	26	1	1	text30.csv	6	Was erschwert Paul die Arbeitssuche?	Legasthenie		4739	0	358.191	51.085	51
23	26	1	1	text30.csv	7	Warum hat sich Jakob so lange nicht bei Marie gemeldet?	Angst	Angst	4812	1	358.191	51.085	51
23	26	1	1	text30.csv	8	Welchen Beruf hat Paul erlernt?	Schreiner		1823	0	358.191	51.085	51
23	26	1	0	text24.csv	0	Wer wirkt derzeit ausgelassener?	Till		5795	0	358.191	51.085	51
23	26	1	0	text24.csv	1	Wer wurde von Simon vor der Haustür erwartet?	Maria	Maria	2968	1	358.191	51.085	51
23	26	1	0	text24.csv	2	Für wen machte Gina oft Pizza?	Andrea	Maria	2500	0	358.191	51.085	51
23	26	1	0	text24.csv	3	In welchem Verwandtschaftsverhältnis steht Maria zu Luisa?	Tochter	Schwestern	8317	0	358.191	51.085	51
23	26	1	0	text24.csv	4	Wie viele Kinder hat Luisa?	3	1	1871	0	358.191	51.085	51
23	26	1	0	text24.csv	5	In welchem Verwandtschaftsverhältnis steht Till zu Gina?	Enkel	Freund	6388	0	358.191	51.085	51
23	26	1	0	text24.csv	6	Aus welchem Land stammt Gina?	Italien	Italien	3860	1	358.191	51.085	51
23	26	1	0	text24.csv	7	Welchen Sport betreibt Till?	Judo		4158	0	358.191	51.085	51
23	26	1	0	text24.csv	8	In der Nähe welcher Stadt lebt die Familie?	Hannover		3633	0	358.191	51.085	51
23	26	1	0	text34.csv	0	Wer darf nur am Wochenende ausgehen?	Renate	Tochter von Ulrike	12500	0	358.191	51.085	51
23	26	1	0	text34.csv	1	Wer ist von Wilhelms Modelleisenbahn begeistert?	Ulrike		3644	0	358.191	51.085	51
23	26	1	0	text34.csv	2	Wen fährt Ulrike oft spazieren?	Bea	Baby	5147	0	358.191	51.085	51
23	26	1	0	text34.csv	3	Wie viele Enkelkinder hat Wilhelm?	4	2	1846	0	358.191	51.085	51
23	26	1	0	text34.csv	4	Wie viele Brüder hat Bea?	0	1	1656	0	358.191	51.085	51
23	26	1	0	text34.csv	5	In welchem Verwandtschaftsverhältnis steht Sylvia zu Wilhelm?	Enkelin	Tochter	4876	0	358.191	51.085	51
23	26	1	0	text34.csv	6	Seit wie vielen Jahren ist Anna alleinerziehend?	6	2	2411	0	358.191	51.085	51
23	26	1	0	text34.csv	7	In welcher Stadt ist Ulrike immer an Weihnachten?	Braunschweig		4380	0	358.191	51.085	51
23	26	1	0	text34.csv	8	Welche Sportart betreibt Renate?	Handball/Volleyball		3044	0	358.191	51.085	51
23	26	1	0	text23.csv	0	Wer konnte von den Spekulationsgewinnen in den Urlaub fliegen?	Clarissa	Larissa	4237	0	358.191	51.085	51
23	26	1	0	text23.csv	1	Wer spekuliert seit vielen Jahren an der Börse?	Heiko	Larissas Bruder	6860	0	358.191	51.085	51
23	26	1	0	text23.csv	2	Wer wohnt zwei Straßen von Rosa entfernt?	Vincent		2185	0	358.191	51.085	51
23	26	1	0	text23.csv	3	In welchem Verwandtschaftsverhältnis steht Clarissa zu Gustav?	Schwester	Tochter	4897	0	358.191	51.085	51
23	26	1	0	text23.csv	4	In welchem Verwandtschaftsverhältnis steht Frida zu Rosa?	Tochter	Geschwister	4707	0	358.191	51.085	51
23	26	1	0	text23.csv	5	Wie viele Enkel hat Vincent?	0	1	2321	0	358.191	51.085	51
23	26	1	0	text23.csv	6	Wie alt ist Rosa?	85	80	2262	1	358.191	51.085	51
23	26	1	0	text23.csv	7	In welcher Stadt lebt Vincent?	Hamburg		1903	0	358.191	51.085	51
23	26	1	0	text23.csv	8	Wo machte Clarissa Urlaub?	Australien	Australien	3262	1	358.191	51.085	51
23	26	1	0	text28.csv	0	Wer lebte mit Romy in Stuttgart?	Wolf	Rebecca	14543	0	358.191	51.085	51
23	26	1	0	text28.csv	1	Wen lernte Wolf vor fünf Jahren kennen?	Rebecca	Rebecca	3814	1	358.191	51.085	51
23	26	1	0	text28.csv	2	Wer war früher Buchhalter?	Otto	Großvater von Rebecca	7354	0	358.191	51.085	51
23	26	1	0	text28.csv	3	Wie viele Söhne hat Wolf?	0	1	2018	0	358.191	51.085	51
23	26	1	0	text28.csv	4	In welchem Verwandtschaftsverhältnis steht Moritz zu Rebecca?	Adoptivsohn	Mutter	4866	1	358.191	51.085	51
23	26	1	0	text28.csv	5	In welchem Verwandtschaftsverhältnis steht Wolf zu Romy?	Vater	Vater	3079	1	358.191	51.085	51
23	26	1	0	text28.csv	6	Wie viele Monate war Moritz bei seiner Adoption alt?	6		3913	0	358.191	51.085	51
23	26	1	0	text28.csv	7	Vor wie vielen Monaten konnte Romy in das neue Haus einziehen?	2	3	2634	0	358.191	51.085	51
23	26	1	0	text28.csv	8	In welcher Stadt lebt Wolf jetzt?	Lüneburg	Stuttgart	4877	0	358.191	51.085	51
23	26	1	0	text27.csv	0	Auf wen ist Björn sehr stolz?	Nora	Sohn	3249	0	358.191	51.085	51
23	26	1	0	text27.csv	1	Wer ist sich über seinen Berufswunsch noch nicht im Klaren?	Manuela		4453	0	358.191	51.085	51
23	26	1	0	text27.csv	2	Wer war früher skeptisch gegenüber Noras Berufswunsch?	Maximilian	Vater	2931	0	358.191	51.085	51
23	26	1	0	text27.csv	3	In welchem Verwandtschaftsverhältnis steht Manuela zu Maximilian?	Tochter	Mutter	4122	0	358.191	51.085	51
23	26	1	0	text27.csv	4	In welchem Verwandtschaftsverhältnis steht Horst zu Susi?	Vater	Vater	2365	1	358.191	51.085	51
23	26	1	0	text27.csv	5	Wie viele Kinder haben Maximilian und Susi?	3	2	2819	0	358.191	51.085	51
23	26	1	0	text27.csv	6	Welche Berufsausbildung zieht Manuela derzeit in Erwägung?	Schneider	0	5794	0	358.191	51.085	51
23	26	1	0	text27.csv	7	Wie heißt die Gaststätte, in der Susi oft aushilft?	Sonnenwirt	0	2754	0	358.191	51.085	51
23	26	1	0	text27.csv	8	Welchen Beruf strebt Nora an?	Schauspielerin	0	2687	0	358.191	51.085	51
23	26	0	1	text33.csv	0	Wer kann ein Musikinstrument spielen?	Rene		9641	0	358.191	51.085	51
23	26	0	1	text33.csv	1	Wer wollte nicht nach Deutschland mitkommen?	Janik		1700	0	358.191	51.085	51
23	26	0	1	text33.csv	2	Wer versucht häufig, Janik zu kontaktieren?	Sophie	Taria	10401	0	358.191	51.085	51
23	26	0	1	text33.csv	3	Wie viele Kinder hat Sophie?	3	1	2234	0	358.191	51.085	51
23	26	0	1	text33.csv	4	In welchem Verwandtschaftsverhältnis steht Janik zu Rene?	Großvater	Brüder	5386	0	358.191	51.085	51
23	26	0	1	text33.csv	5	In welchem Verwandtschaftsverhältnis steht Theo zu Johann?	Vater	Sohn	2945	0	358.191	51.085	51
23	26	0	1	text33.csv	6	Auf welche Schule geht Johann?	Realschule	Realschule	3016	1	358.191	51.085	51
23	26	0	1	text33.csv	7	Welchen Berufswunsch hat Rene?	Pianist		1783	0	358.191	51.085	51
23	26	0	1	text33.csv	8	Seit wie vielen Jahren ist Thalias Familie in Deutschland?	5	5	8164	1	358.191	51.085	51
23	26	0	1	text31.csv	0	Wer hatte sich mit Tanjas Vater zerstritten?	Eugen	Frank	13601	0	358.191	51.085	51
23	26	0	1	text31.csv	1	Wer machte Eugen durch sein erstes gesprochenes Wort eine Freude?	Hendrik	Enkelsohn	6624	0	358.191	51.085	51
23	26	0	1	text31.csv	2	Wer war sehr gerne unter Menschen und warmherzig?	Martha	Eugens Frau	6797	0	358.191	51.085	51
23	26	0	1	text31.csv	3	In welchem Verwandtschaftsverhältnis steht Martha zu Hendrik?	Großmutter	Mutter	4943	0	358.191	51.085	51
23	26	0	1	text31.csv	4	In welchem Verwandtschaftsverhältnis steht Tanja zu Eugen?	Schwiegertochter	Tochter	3910	0	358.191	51.085	51
23	26	0	1	text31.csv	5	Wie viele Kinder hat Martha?	1	1	2907	1	358.191	51.085	51
23	26	0	1	text31.csv	6	Woher kannte Frank Tanja?	Kindergarten		7929	0	358.191	51.085	51
23	26	0	1	text31.csv	7	Welches Geschäft besitzt Sebastian?	Baustoffhandel		2292	0	358.191	51.085	51
23	26	0	1	text31.csv	8	Wie viele Jahre hatten sich Tanja und Frank nicht gesehen, als sie sich verliebten?	20		3825	0	358.191	51.085	51
23	26	0	0	text22.csv	0	Wer ist Förster?	Gerd	Großvater	4462	0	358.191	51.085	51
[truncated: 1,655 more rows]
