# Supplementary material for: Listening to two-talker conversations in quiet settings: the role of listeners’ cognitive processing capabilities for memory and listening effort
Source: Sci Rep. 2024 Oct 1;14:22764. doi: 10.1038/s41598-024-74085-1 (PMC11445257; doi:10.1038/s41598-024-74085-1)
Supplement: Supplementary file 2 — Supplementary Information 2. [file 41598_2024_74085_MOESM2_ESM.txt]

Coding of variables

block:
0 = single-task
1 = dual-task

direction:
0 = co-located
1 = spatially separated

vibrationtype:
0 = similiar
1 = different
